# Supplementary material for: Comparing genomes recovered from time-series metagenomes using long- and short-read sequencing technologies
Source: Microbiome. 2023 May 13;11:105. doi: 10.1186/s40168-023-01557-3 (PMC10182627; doi:10.1186/s40168-023-01557-3)
Supplement: Supplementary file 2 — Additional file 2: Table S1. General sequence statistics for unassembled short- and long-read metagenomic samples. Table S2. General statistics for assembled reads. Summary for assemblies using 500 bp (a) and 2,500 bp (b) contig length cutoffs. Assembly statistics for the hybrid assembly approach (c). Table S3. List of generated MAGs. Names and general taxonomic classification for the MAGs used in this work. Accession numbers (ENA), completion, and contamination values for each MAG are also provided. [file 40168_2023_1557_MOESM2_ESM.zip]

Archive with 3 entries (3 files):
- Table_S1.xlsx
- Table_S2.pdf
- Table_S3_v2.xlsx
