# Supplementary material for: Comparing genomes recovered from time-series metagenomes using long- and short-read sequencing technologies
Source: Microbiome. 2023 May 13;11:105. doi: 10.1186/s40168-023-01557-3 (PMC10182627; doi:10.1186/s40168-023-01557-3)
Supplement: Supplementary file 2 — Additional file 2: Table S1. General sequence statistics for unassembled short- and long-read metagenomic samples. Table S2. General statistics for assembled reads. Summary for assemblies using 500 bp (a) and 2,500 bp (b) contig length cutoffs. Assembly statistics for the hybrid assembly approach (c). Table S3. List of generated MAGs. Names and general taxonomic classification for the MAGs used in this work. Accession numbers (ENA), completion, and contamination values for each MAG are also provided. [file 40168_2023_1557_MOESM2_ESM.zip › Table_S1.xlsx]

## Sheet: Sheet 1
Table S1
		Short-reads (Illumina)				Long-reads (PacBio)
		2020.03.10	2020.04.14	2020.04.30	2020.05.06	2020.03.10	2020.04.14	2020.04.30	2020.05.06
Trimmed Reads		135156020	151208718	154874006	157094252	1506023	1932822	1770521	3040187
Total bases		32495759734	36589123085	37324685160	37871726428	13480776319	12329655931	6635891388	16435025393
N50		250	250	250	250	9689	7616	6522	6167
Avg		240.4	242	241	241.1	8951.2	6379.1	3747.99	5405.9
Longest		251	251	251	251	44640	43852	42694	48630
GC content	Q1	0.304	0.3068	0.3089	0.3068	0.319	0.3477	0.346	0.3487
	Median	0.3665	0.3659	0.36	0.3546	0.3838	0.4388	0.4221	0.413
	Avg	0.3876	0.3847	0.3844	0.3747	0.4119	0.4383	0.4465	0.4371
	Q3	0.4661	0.4582	0.4422	0.4211	0.502	0.5185	0.5407	0.5187
Total sequencing cost		~8,000 EUR				~6,450 EUR
Bases per EUR		~18 Mbp per EUR				~7.6 Mbp per EUR
EUR per Gbp		~55				~132
