# Supplementary material for: Comparing genomes recovered from time-series metagenomes using long- and short-read sequencing technologies
Source: Microbiome. 2023 May 13;11:105. doi: 10.1186/s40168-023-01557-3 (PMC10182627; doi:10.1186/s40168-023-01557-3)
Supplement: Supplementary file 2 — Additional file 2: Table S1. General sequence statistics for unassembled short- and long-read metagenomic samples. Table S2. General statistics for assembled reads. Summary for assemblies using 500 bp (a) and 2,500 bp (b) contig length cutoffs. Assembly statistics for the hybrid assembly approach (c). Table S3. List of generated MAGs. Names and general taxonomic classification for the MAGs used in this work. Accession numbers (ENA), completion, and contamination values for each MAG are also provided. [file 40168_2023_1557_MOESM2_ESM.zip › Table_S3_v2.xlsx]

## Sheet: 20200310-SR
MAG name in Manuscript	MAG raw name	MAG pair name	Phylum	Class	Order	Family	Genus	Species
ILMN-20200310-m1	Bin_METABAT__154_1-contigs.fa	ILMN-PACB-20200310-m1-m1	p__Actinobacteriota	c__Acidimicrobiia	o__Acidimicrobiales	f__Ilumatobacteraceae	g__Ilumatobacter_A	s__
ILMN-20200310-m2	Bin_contigs_Bin_623_1-contigs.fa		p__Actinobacteriota	c__Acidimicrobiia	o__Actinomarinales	f__Actinomarinaceae	g__Actinomarina	s__Actinomarina
ILMN-20200310-m3	Bin_METABAT__41_1-contigs.fa	ILMN-PACB-20200310-m3-m4	p__Actinobacteriota	c__Actinomycetia	o__Nanopelagicales	f__S36-B12	g__S36-B12	s__S36-B12
ILMN-20200310-m10	Bin_METABAT__219_1-contigs.fa	ILMN-PACB-20200310-m10-m9	p__Bacteroidota	c__Bacteroidia	o__Flavobacteriales	f__Flavobacteriaceae	g__GCA-002733185	s__
ILMN-20200310-m11	Bin_Bin_19_sub_1-contigs.fa		p__Bacteroidota	c__Bacteroidia	o__Flavobacteriales	f__Flavobacteriaceae	g__GCA-002733185	s__GCA-002733185
ILMN-20200310-m12	Bin_MAXBIN__007_1-contigs.fa	ILMN-PACB-20200310-m12-m10	p__Bacteroidota	c__Bacteroidia	o__Flavobacteriales	f__Flavobacteriaceae	g__MAG-120531	s__MAG-120531
ILMN-20200310-m13	Bin_contigs_Bin_39_1-contigs.fa	ILMN-PACB-20200310-m13-m11	p__Bacteroidota	c__Bacteroidia	o__Flavobacteriales	f__Flavobacteriaceae	g__MAG-121220-bin8	s__MAG-121220-bin8
ILMN-20200310-m14	Bin_contigs_Bin_97_1-contigs.fa	ILMN-PACB-20200310-m14-m12	p__Bacteroidota	c__Bacteroidia	o__Flavobacteriales	f__Flavobacteriaceae	g__MAG-121220-bin8	s__MAG-121220-bin8
ILMN-20200310-m15	Bin_contigs_Bin_432_1-contigs.fa		p__Bacteroidota	c__Bacteroidia	o__Flavobacteriales	f__Flavobacteriaceae	g__MED-G11	s__MED-G11
ILMN-20200310-m16	Bin_METABAT__316_1-contigs.fa	ILMN-PACB-20200310-m16-m14	p__Bacteroidota	c__Bacteroidia	o__Flavobacteriales	f__Flavobacteriaceae	g__MS024-2A	s__
ILMN-20200310-m17	Bin_METABAT__122_1-contigs.fa	ILMN-PACB-20200310-m17-m15	p__Bacteroidota	c__Bacteroidia	o__Flavobacteriales	f__Flavobacteriaceae	g__MS024-2A	s__MS024-2A
ILMN-20200310-m18	Bin_METABAT__257_1-contigs.fa	ILMN-PACB-20200310-m18-m16	p__Bacteroidota	c__Bacteroidia	o__Flavobacteriales	f__Flavobacteriaceae	g__MS024-2A	s__MS024-2A
ILMN-20200310-m19	Bin_Bin_143_sub_1-contigs.fa		p__Bacteroidota	c__Bacteroidia	o__Flavobacteriales	f__Flavobacteriaceae	g__SCGC-AAA160-P02	s__
ILMN-20200310-m20	Bin_MAXBIN__005_sub_1-contigs.fa	ILMN-PACB-20200310-m20-m19	p__Bacteroidota	c__Bacteroidia	o__Flavobacteriales	f__Flavobacteriaceae	g__SCGC-AAA160-P02	s__
ILMN-20200310-m21	Bin_Bin_66_1-contigs.fa	ILMN-PACB-20200310-m21-m21	p__Bacteroidota	c__Bacteroidia	o__Flavobacteriales	f__Flavobacteriaceae	g__UBA7428	s__
ILMN-20200310-m22	Bin_METABAT__118_1-contigs.fa	ILMN-PACB-20200310-m22-m22	p__Bacteroidota	c__Bacteroidia	o__Flavobacteriales	f__Salibacteraceae	g__UBA4419	s__UBA4419
ILMN-20200310-m23	Bin_Bin_124_1-contigs.fa		p__Bacteroidota	c__Bacteroidia	o__Flavobacteriales	f__Schleiferiaceae	g__TMED14	s__TMED14
ILMN-20200310-m24	Bin_contigs_Bin_582_1-contigs.fa	ILMN-PACB-20200310-m24-m23	p__Bacteroidota	c__Bacteroidia	o__Flavobacteriales	f__Schleiferiaceae	g__UBA10364	s__UBA10364
ILMN-20200310-m25	Bin_contigs_Bin_210_1-contigs.fa	ILMN-PACB-20200310-m25-m24	p__Bacteroidota	c__Bacteroidia	o__Flavobacteriales	f__Schleiferiaceae	g__UBA10364	s__UBA10364
ILMN-20200310-m26	Bin_Bin_38_sub_2-contigs.fa	ILMN-PACB-20200310-m26-m25	p__Bacteroidota	c__Bacteroidia	o__Flavobacteriales	f__UA16	g__UA16	s__
ILMN-20200310-m27	Bin_contigs_Bin_600_sub_1-contigs.fa	ILMN-PACB-20200310-m27-m26	p__Bacteroidota	c__Bacteroidia	o__Flavobacteriales	f__UA16	g__UA16	s__UA16
ILMN-20200310-m28	Bin_Bin_38_sub_1-contigs.fa	ILMN-PACB-20200310-m28-m28	p__Bacteroidota	c__Bacteroidia	o__Flavobacteriales	f__UA16	g__UA16	s__UA16
ILMN-20200310-m29	Bin_METABAT__247_1-contigs.fa	ILMN-PACB-20200310-m29-m29	p__Bacteroidota	c__Bacteroidia	o__Flavobacteriales	f__UA16	g__UBA974	s__UBA974
ILMN-20200310-m30	Bin_METABAT__315_1-contigs.fa		p__Bacteroidota	c__Bacteroidia	o__Flavobacteriales	f__UBA10066	g__	s__
ILMN-20200310-m31	Bin_METABAT__287_1-contigs.fa	ILMN-PACB-20200310-m31-m30	p__Bacteroidota	c__Bacteroidia	o__NS11-12g	f__UBA9320	g__UBA987	s__UBA987
ILMN-20200310-m32	Bin_Bin_10_1-contigs.fa	ILMN-PACB-20200310-m32-m31	p__Bacteroidota	c__Bacteroidia	o__NS11-12g	f__UBA955	g__	s__
ILMN-20200310-m33	Bin_METABAT__50_1-contigs.fa	ILMN-PACB-20200310-m33-m32	p__Bacteroidota	c__Rhodothermia	o__Rhodothermales	f__UBA10348	g__	s__
ILMN-20200310-m4	Bin_Bin_24_1-contigs.fa		p__Bacteroidota	c__Bacteroidia	o__Cytophagales	f__Cyclobacteriaceae	g__Fabibacter	s__Fabibacter
ILMN-20200310-m5	Bin_METABAT__238_1-contigs.fa		p__Bacteroidota	c__Bacteroidia	o__Cytophagales	f__Cyclobacteriaceae	g__UBA4465	s__
ILMN-20200310-m6	Bin_Bin_2_sub_1-contigs.fa	ILMN-PACB-20200310-m6-m5	p__Bacteroidota	c__Bacteroidia	o__Cytophagales	f__Cyclobacteriaceae	g__UBA4465	s__UBA4465
ILMN-20200310-m7	Bin_Bin_43_1-contigs.fa	ILMN-PACB-20200310-m7-m6	p__Bacteroidota	c__Bacteroidia	o__Flavobacteriales	f__Crocinitomicaceae	g__UBA4466	s__
ILMN-20200310-m8	Bin_contigs_Bin_29_1-contigs.fa	ILMN-PACB-20200310-m8-m7	p__Bacteroidota	c__Bacteroidia	o__Flavobacteriales	f__Flavobacteriaceae	g__CAU-1491	s__
ILMN-20200310-m9	Bin_METABAT__143_1-contigs.fa	ILMN-PACB-20200310-m9-m8	p__Bacteroidota	c__Bacteroidia	o__Flavobacteriales	f__Flavobacteriaceae	g__GCA-002733185	s__
ILMN-20200310-m34	Bin_METABAT__264_1-contigs.fa	ILMN-PACB-20200310-m34-m36	p__Marinisomatota	c__Marinisomatia	o__Marinisomatales	f__Marinisomataceae	g__Marinisoma	s__
ILMN-20200310-m35	Bin_METABAT__35_1-contigs.fa	ILMN-PACB-20200310-m35-m35	p__Marinisomatota	c__Marinisomatia	o__Marinisomatales	f__Marinisomataceae	g__Marinisoma	s__
ILMN-20200310-m36	Bin_METABAT__81_1-contigs.fa	ILMN-PACB-20200310-m36-m37	p__Marinisomatota	c__Marinisomatia	o__Marinisomatales	f__Marinisomataceae	g__Marinisoma	s__Marinisoma
ILMN-20200310-m37	Bin_Bin_79_sub_1-contigs.fa	ILMN-PACB-20200310-m37-m38	p__Marinisomatota	c__Marinisomatia	o__Marinisomatales	f__UBA1611	g__TMED80	s__
ILMN-20200310-m38	Bin_Bin_185_2-contigs.fa	ILMN-PACB-20200310-m38-m39	p__Planctomycetota	c__Planctomycetes	o__Pirellulales	f__Pirellulaceae	g__JABAAE01	s__
ILMN-20200310-m39	Bin_contigs_Bin_17_1-contigs.fa	ILMN-PACB-20200310-m39-m40	p__Proteobacteria	c__Alphaproteobacteria	o__Caulobacterales	f__Maricaulaceae	g__Hellea	s__
ILMN-20200310-m40	Bin_contigs_Bin_112_1-contigs.fa		p__Proteobacteria	c__Alphaproteobacteria	o__Pelagibacterales	f__Pelagibacteraceae	g__Pelagibacter	s__
ILMN-20200310-m41	Bin_contigs_Bin_265_1-contigs.fa		p__Proteobacteria	c__Alphaproteobacteria	o__Pelagibacterales	f__Pelagibacteraceae	g__Pelagibacter	s__
ILMN-20200310-m42	Bin_contigs_Bin_42_1-contigs.fa		p__Proteobacteria	c__Alphaproteobacteria	o__Pelagibacterales	f__Pelagibacteraceae	g__Pelagibacter	s__
ILMN-20200310-m43	Bin_Bin_60_1-contigs.fa		p__Proteobacteria	c__Alphaproteobacteria	o__Rhodobacterales	f__Rhodobacteraceae	g__Amylibacter	s__Amylibacter
ILMN-20200310-m44	Bin_METABAT__161_1-contigs.fa		p__Proteobacteria	c__Alphaproteobacteria	o__Rhodobacterales	f__Rhodobacteraceae	g__GCA-2697345	s__GCA-2697345
ILMN-20200310-m45	Bin_Bin_173_sub_1-contigs.fa	ILMN-PACB-20200310-m45-m45	p__Proteobacteria	c__Alphaproteobacteria	o__Rhodobacterales	f__Rhodobacteraceae	g__LGRT01	s__LGRT01
ILMN-20200310-m46	Bin_Bin_176_1-contigs.fa		p__Proteobacteria	c__Alphaproteobacteria	o__Rhodobacterales	f__Rhodobacteraceae	g__Planktomarina	s__Planktomarina
ILMN-20200310-m47	Bin_Bin_149_1-contigs.fa	ILMN-PACB-20200310-m47-m46	p__Proteobacteria	c__Alphaproteobacteria	o__Rhodobacterales	f__Rhodobacteraceae	g__Tateyamaria	s__Tateyamaria
ILMN-20200310-m48	Bin_Bin_88_1-contigs.fa		p__Proteobacteria	c__Alphaproteobacteria	o__TMED109	f__TMED109	g__GCA-2684605	s__GCA-2684605
ILMN-20200310-m49	Bin_METABAT__71_1-contigs.fa		p__Proteobacteria	c__Alphaproteobacteria	o__TMED109	f__TMED109	g__TMED109	s__TMED109
ILMN-20200310-m50	Bin_METABAT__175_1-contigs.fa		p__Proteobacteria	c__Alphaproteobacteria	o__UBA6615	f__UBA6615	g__	s__
ILMN-20200310-m51	Bin_METABAT__88_sub_1-contigs.fa		p__Proteobacteria	c__Alphaproteobacteria	o__UBA6615	f__UBA6615	g__	s__
ILMN-20200310-m52	Bin_Bin_172_sub_1-contigs.fa		p__Proteobacteria	c__Gammaproteobacteria	o__Arenicellales	f__Arenicellaceae	g__UBA10349	s__
ILMN-20200310-m53	Bin_Bin_95_sub_1-contigs.fa	ILMN-PACB-20200310-m53-m47	p__Proteobacteria	c__Gammaproteobacteria	o__Arenicellales	f__UBA868	g__UBA868	s__
ILMN-20200310-m54	Bin_contigs_Bin_572_1-contigs.fa	ILMN-PACB-20200310-m54-m48	p__Proteobacteria	c__Gammaproteobacteria	o__Burkholderiales	f__Methylophilaceae	g__BACL14	s__
ILMN-20200310-m55	Bin_METABAT__269_1-contigs.fa	ILMN-PACB-20200310-m55-m49	p__Proteobacteria	c__Gammaproteobacteria	o__Burkholderiales	f__Methylophilaceae	g__BACL14	s__BACL14
ILMN-20200310-m56	Bin_METABAT__199_1-contigs.fa	ILMN-PACB-20200310-m56-m50	p__Proteobacteria	c__Gammaproteobacteria	o__Burkholderiales	f__UBA3031	g__UBA3031	s__UBA3031
ILMN-20200310-m57	Bin_Bin_238_1-contigs.fa	ILMN-PACB-20200310-m57-m51	p__Proteobacteria	c__Gammaproteobacteria	o__Ga0077536	f__Ga0077536	g__UBA4457	s__
ILMN-20200310-m58	Bin_contigs_Bin_162_1-contigs.fa	ILMN-PACB-20200310-m58-m52	p__Proteobacteria	c__Gammaproteobacteria	o__PS1	f__Thioglobaceae	g__Thioglobus_A	s__
ILMN-20200310-m59	Bin_METABAT__283_sub_1-contigs.fa		p__Proteobacteria	c__Gammaproteobacteria	o__PS1	f__Thioglobaceae	g__Thioglobus	s__
ILMN-20200310-m60	Bin_contigs_Bin_177_2-contigs.fa	ILMN-PACB-20200310-m60-m55	p__Proteobacteria	c__Gammaproteobacteria	o__Pseudomonadales	f__Halieaceae	g__Luminiphilus	s__
ILMN-20200310-m61	Bin_METABAT__147_sub_1-contigs.fa	ILMN-PACB-20200310-m61-m54	p__Proteobacteria	c__Gammaproteobacteria	o__Pseudomonadales	f__Halieaceae	g__Luminiphilus	s__
ILMN-20200310-m62	Bin_contigs_Bin_400_1-contigs.fa	ILMN-PACB-20200310-m62-m57	p__Proteobacteria	c__Gammaproteobacteria	o__Pseudomonadales	f__Halieaceae	g__Luminiphilus	s__Luminiphilus
ILMN-20200310-m63	Bin_Bin_119_1-contigs.fa	ILMN-PACB-20200310-m63-m58	p__Proteobacteria	c__Gammaproteobacteria	o__Pseudomonadales	f__HTCC2089	g__UBA4421	s__UBA4421
ILMN-20200310-m64	Bin_METABAT__114_1-contigs.fa	ILMN-PACB-20200310-m64-m59	p__Proteobacteria	c__Gammaproteobacteria	o__Pseudomonadales	f__HTCC2089	g__UBA9926	s__
ILMN-20200310-m65	Bin_Bin_75_2-contigs.fa		p__Proteobacteria	c__Gammaproteobacteria	o__Pseudomonadales	f__HTCC2089	g__UBA9926	s__UBA9926
ILMN-20200310-m66	Bin_contigs_Bin_63_1-contigs.fa	ILMN-PACB-20200310-m66-m61	p__Proteobacteria	c__Gammaproteobacteria	o__Pseudomonadales	f__Porticoccaceae	g__HTCC2207	s__HTCC2207
ILMN-20200310-m67	Bin_METABAT__216_sub_1-contigs.fa	ILMN-PACB-20200310-m67-m62	p__Proteobacteria	c__Gammaproteobacteria	o__Pseudomonadales	f__Porticoccaceae	g__Porticoccus	s__Porticoccus
ILMN-20200310-m68	Bin_contigs_Bin_195_sub_1-contigs.fa	ILMN-PACB-20200310-m68-m63	p__Proteobacteria	c__Gammaproteobacteria	o__Pseudomonadales	f__Pseudohongiellaceae	g__OM182	s__OM182
ILMN-20200310-m69	Bin_Bin_220_1-contigs.fa	ILMN-PACB-20200310-m69-m64	p__Proteobacteria	c__Gammaproteobacteria	o__Pseudomonadales	f__Pseudohongiellaceae	g__UBA5109	s__
ILMN-20200310-m70	Bin_contigs_Bin_225_1-contigs.fa	ILMN-PACB-20200310-m70-m65	p__Proteobacteria	c__Gammaproteobacteria	o__Pseudomonadales	f__Pseudohongiellaceae	g__UBA9145	s__UBA9145
ILMN-20200310-m71	Bin_METABAT__270_1-contigs.fa	ILMN-PACB-20200310-m71-m70	p__Proteobacteria	c__Gammaproteobacteria	o__SAR86	f__SAR86	g__GCA-2707915	s__
ILMN-20200310-m72	Bin_METABAT__141_1-contigs.fa	ILMN-PACB-20200310-m72-m71	p__Proteobacteria	c__Gammaproteobacteria	o__UBA4486	f__UBA4486	g__UBA7359	s__
ILMN-20200310-m73	Bin_contigs_Bin_187_1-contigs.fa	ILMN-PACB-20200310-m73-m72	p__Proteobacteria	c__Gammaproteobacteria	o__UBA4486	f__UBA4486	g__UBA7359	s__UBA7359
ILMN-20200310-m76	Bin_Bin_141_sub_1-contigs.fa	ILMN-PACB-20200310-m76-m75	p__Thermoplasmatota	c__Poseidoniia_A	o__Poseidoniales	f__Poseidoniaceae	g__MGIIa-L1	s__MGIIa-L1
ILMN-20200310-m77	Bin_METABAT__254_1-contigs.fa	ILMN-PACB-20200310-m77-m77	p__Thermoplasmatota	c__Poseidoniia_A	o__Poseidoniales	f__Poseidoniaceae	g__MGIIa-L1	s__MGIIa-L1
ILMN-20200310-m78	Bin_METABAT__20_1-contigs.fa	ILMN-PACB-20200310-m78-m78	p__Thermoplasmatota	c__Poseidoniia_A	o__Poseidoniales	f__Poseidoniaceae	g__MGIIa-L2	s__MGIIa-L2
ILMN-20200310-m79	Bin_METABAT__86_1-contigs.fa		p__Thermoplasmatota	c__Poseidoniia_A	o__Poseidoniales	f__Poseidoniaceae	g__Poseidonia	s__Poseidonia
ILMN-20200310-m80	Bin_Bin_199_1-contigs.fa		p__Thermoplasmatota	c__Poseidoniia_A	o__Poseidoniales	f__Poseidoniaceae	g__Poseidonia	s__Poseidonia
ILMN-20200310-m81	Bin_METABAT__208_1-contigs.fa	ILMN-PACB-20200310-m81-m79	p__Thermoplasmatota	c__Poseidoniia_A	o__Poseidoniales	f__Thalassarchaeaceae	g__MGIIb-O2	s__MGIIb-O2
ILMN-20200310-m82	Bin_METABAT__213_1-contigs.fa	ILMN-PACB-20200310-m82-m80	p__Thermoplasmatota	c__Poseidoniia_A	o__Poseidoniales	f__Thalassarchaeaceae	g__MGIIb-O3	s__
ILMN-20200310-m74	Bin_METABAT__117_1-contigs.fa	ILMN-PACB-20200310-m74-m73	p__Verrucomicrobiota	c__Verrucomicrobiae	o__Opitutales	f__DSM-45221	g__BACL24	s__BACL24
ILMN-20200310-m75	Bin_Bin_192_1-contigs.fa		p__Verrucomicrobiota	c__Verrucomicrobiae	o__Opitutales	f__MB11C04	g__MB11C04	s__

## Sheet: 20200310-LR
MAG name in Manuscript	MAG raw name	MAG pair name	Phylum	Class	Order	Family	Genus	Species
PACB-20200310-m1	METABAT__58-contigs.fa	ILMN-PACB-20200310-m1-m1	p__Actinobacteriota	c__Acidimicrobiia	o__Acidimicrobiales	f__Ilumatobacteraceae	g__Ilumatobacter_A	s__
PACB-20200310-m4	METABAT__387_1-contigs.fa	ILMN-PACB-20200310-m3-m4	p__Actinobacteriota	c__Actinomycetia	o__Nanopelagicales	f__S36-B12	g__S36-B12	s__S36-B12
PACB-20200310-m2	METABAT__66_1-contigs.fa		p__Actinobacteriota	c__Acidimicrobiia	o__Acidimicrobiales	f__Ilumatobacteraceae	g__Ilumatobacter_A	s__
PACB-20200310-m3	METABAT__251_1-contigs.fa		p__Actinobacteriota	c__Acidimicrobiia	o__Actinomarinales	f__Actinomarinaceae	g__Actinomarina	s__
PACB-20200310-m9	METABAT__49_1-contigs.fa	ILMN-PACB-20200310-m10-m9	p__Bacteroidota	c__Bacteroidia	o__Flavobacteriales	f__Flavobacteriaceae	g__GCA-002733185	s__
PACB-20200310-m10	METABAT__353_1-contigs.fa	ILMN-PACB-20200310-m12-m10	p__Bacteroidota	c__Bacteroidia	o__Flavobacteriales	f__Flavobacteriaceae	g__MAG-120531	s__MAG-120531
PACB-20200310-m11	METABAT__348_1-contigs.fa	ILMN-PACB-20200310-m13-m11	p__Bacteroidota	c__Bacteroidia	o__Flavobacteriales	f__Flavobacteriaceae	g__MAG-121220-bin8	s__MAG-121220-bin8
PACB-20200310-m12	METABAT__101_1-contigs.fa	ILMN-PACB-20200310-m14-m12	p__Bacteroidota	c__Bacteroidia	o__Flavobacteriales	f__Flavobacteriaceae	g__MAG-121220-bin8	s__MAG-121220-bin8
PACB-20200310-m14	METABAT__55_1-contigs.fa	ILMN-PACB-20200310-m16-m14	p__Bacteroidota	c__Bacteroidia	o__Flavobacteriales	f__Flavobacteriaceae	g__MS024-2A	s__
PACB-20200310-m15	METABAT__230_1-contigs.fa	ILMN-PACB-20200310-m17-m15	p__Bacteroidota	c__Bacteroidia	o__Flavobacteriales	f__Flavobacteriaceae	g__MS024-2A	s__MS024-2A
PACB-20200310-m16	METABAT__379_1-contigs.fa	ILMN-PACB-20200310-m18-m16	p__Bacteroidota	c__Bacteroidia	o__Flavobacteriales	f__Flavobacteriaceae	g__MS024-2A	s__MS024-2A
PACB-20200310-m19	METABAT__3_1-contigs.fa	ILMN-PACB-20200310-m20-m19	p__Bacteroidota	c__Bacteroidia	o__Flavobacteriales	f__Flavobacteriaceae	g__SCGC-AAA160-P02	s__
PACB-20200310-m21	METABAT__164_1-contigs.fa	ILMN-PACB-20200310-m21-m21	p__Bacteroidota	c__Bacteroidia	o__Flavobacteriales	f__Flavobacteriaceae	g__UBA7428	s__
PACB-20200310-m22	METABAT__205_1-contigs.fa	ILMN-PACB-20200310-m22-m22	p__Bacteroidota	c__Bacteroidia	o__Flavobacteriales	f__Salibacteraceae	g__UBA4419	s__UBA4419
PACB-20200310-m23	METABAT__338_1-contigs.fa	ILMN-PACB-20200310-m24-m23	p__Bacteroidota	c__Bacteroidia	o__Flavobacteriales	f__Schleiferiaceae	g__UBA10364	s__UBA10364
PACB-20200310-m24	METABAT__362_1-contigs.fa	ILMN-PACB-20200310-m25-m24	p__Bacteroidota	c__Bacteroidia	o__Flavobacteriales	f__Schleiferiaceae	g__UBA10364	s__UBA10364
PACB-20200310-m25	METABAT__321_1-contigs.fa	ILMN-PACB-20200310-m26-m25	p__Bacteroidota	c__Bacteroidia	o__Flavobacteriales	f__UA16	g__UA16	s__
PACB-20200310-m26	METABAT__19_1-contigs.fa	ILMN-PACB-20200310-m27-m26	p__Bacteroidota	c__Bacteroidia	o__Flavobacteriales	f__UA16	g__UA16	s__UA16
PACB-20200310-m28	METABAT__314_1-contigs.fa	ILMN-PACB-20200310-m28-m28	p__Bacteroidota	c__Bacteroidia	o__Flavobacteriales	f__UA16	g__UA16	s__UA16
PACB-20200310-m29	METABAT__73_1-contigs.fa	ILMN-PACB-20200310-m29-m29	p__Bacteroidota	c__Bacteroidia	o__Flavobacteriales	f__UA16	g__UBA974	s__UBA974
PACB-20200310-m30	METABAT__365_1-contigs.fa	ILMN-PACB-20200310-m31-m30	p__Bacteroidota	c__Bacteroidia	o__NS11-12g	f__UBA9320	g__UBA987	s__UBA987
PACB-20200310-m31	METABAT__198_1-contigs.fa	ILMN-PACB-20200310-m32-m31	p__Bacteroidota	c__Bacteroidia	o__NS11-12g	f__UBA955	g__	s__
PACB-20200310-m32	METABAT__63_1-contigs.fa	ILMN-PACB-20200310-m33-m32	p__Bacteroidota	c__Rhodothermia	o__Rhodothermales	f__UBA10348	g__	s__
PACB-20200310-m5	METABAT__391_1-contigs.fa	ILMN-PACB-20200310-m6-m5	p__Bacteroidota	c__Bacteroidia	o__Cytophagales	f__Cyclobacteriaceae	g__UBA4465	s__UBA4465
PACB-20200310-m6	METABAT__390_1-contigs.fa	ILMN-PACB-20200310-m7-m6	p__Bacteroidota	c__Bacteroidia	o__Flavobacteriales	f__Crocinitomicaceae	g__UBA4466	s__
PACB-20200310-m7	METABAT__295_1-contigs.fa	ILMN-PACB-20200310-m8-m7	p__Bacteroidota	c__Bacteroidia	o__Flavobacteriales	f__Flavobacteriaceae	g__CAU-1491	s__
PACB-20200310-m8	METABAT__225_1-contigs.fa	ILMN-PACB-20200310-m9-m8	p__Bacteroidota	c__Bacteroidia	o__Flavobacteriales	f__Flavobacteriaceae	g__GCA-002733185	s__
PACB-20200310-m13	METABAT__213_1-contigs.fa		p__Bacteroidota	c__Bacteroidia	o__Flavobacteriales	f__Flavobacteriaceae	g__MED-G11	s__
PACB-20200310-m17	METABAT__216_1-contigs.fa		p__Bacteroidota	c__Bacteroidia	o__Flavobacteriales	f__Flavobacteriaceae	g__MS024-2A	s__MS024-2A
PACB-20200310-m18	METABAT__118-contigs.fa		p__Bacteroidota	c__Bacteroidia	o__Flavobacteriales	f__Flavobacteriaceae	g__SCGC-AAA160-P02	s__
PACB-20200310-m20	METABAT__105_1-contigs.fa		p__Bacteroidota	c__Bacteroidia	o__Flavobacteriales	f__Flavobacteriaceae	g__SGZJ01	s__SGZJ01
PACB-20200310-m27	METABAT__425_1-contigs.fa		p__Bacteroidota	c__Bacteroidia	o__Flavobacteriales	f__UA16	g__UA16	s__UA16
PACB-20200310-m33	METABAT__366_1-contigs.fa		p__Bacteroidota	c__Rhodothermia	o__Rhodothermales	f__UBA10348	g__UBA10348	s__UBA10348
PACB-20200310-m34	METABAT__21_1-contigs.fa		p__Gemmatimonadota	c__Gemmatimonadetes	o__Longimicrobiales	f__UBA6960	g__UBA2589	s__UBA2589
PACB-20200310-m36	METABAT__206_2-contigs.fa	ILMN-PACB-20200310-m34-m36	p__Marinisomatota	c__Marinisomatia	o__Marinisomatales	f__Marinisomataceae	g__Marinisoma	s__
PACB-20200310-m35	METABAT__206_1-contigs.fa	ILMN-PACB-20200310-m35-m35	p__Marinisomatota	c__Marinisomatia	o__Marinisomatales	f__Marinisomataceae	g__Marinisoma	s__
PACB-20200310-m37	METABAT__187_1-contigs.fa	ILMN-PACB-20200310-m36-m37	p__Marinisomatota	c__Marinisomatia	o__Marinisomatales	f__Marinisomataceae	g__Marinisoma	s__Marinisoma
PACB-20200310-m38	METABAT__91_1-contigs.fa	ILMN-PACB-20200310-m37-m38	p__Marinisomatota	c__Marinisomatia	o__Marinisomatales	f__UBA1611	g__TMED80	s__
PACB-20200310-m39	METABAT__215_1-contigs.fa	ILMN-PACB-20200310-m38-m39	p__Planctomycetota	c__Planctomycetes	o__Pirellulales	f__Pirellulaceae	g__JABAAE01	s__
PACB-20200310-m40	METABAT__327_1-contigs.fa	ILMN-PACB-20200310-m39-m40	p__Proteobacteria	c__Alphaproteobacteria	o__Caulobacterales	f__Maricaulaceae	g__Hellea	s__
PACB-20200310-m45	METABAT__134_1-contigs.fa	ILMN-PACB-20200310-m45-m45	p__Proteobacteria	c__Alphaproteobacteria	o__Rhodobacterales	f__Rhodobacteraceae	g__LGRT01	s__LGRT01
PACB-20200310-m46	METABAT__170_1-contigs.fa	ILMN-PACB-20200310-m47-m46	p__Proteobacteria	c__Alphaproteobacteria	o__Rhodobacterales	f__Rhodobacteraceae	g__Tateyamaria	s__
PACB-20200310-m47	METABAT__59_1-contigs.fa	ILMN-PACB-20200310-m53-m47	p__Proteobacteria	c__Gammaproteobacteria	o__Arenicellales	f__UBA868	g__UBA868	s__
PACB-20200310-m48	METABAT__99_1-contigs.fa	ILMN-PACB-20200310-m54-m48	p__Proteobacteria	c__Gammaproteobacteria	o__Burkholderiales	f__Methylophilaceae	g__BACL14	s__
PACB-20200310-m49	METABAT__358_1-contigs.fa	ILMN-PACB-20200310-m55-m49	p__Proteobacteria	c__Gammaproteobacteria	o__Burkholderiales	f__Methylophilaceae	g__BACL14	s__BACL14
PACB-20200310-m50	METABAT__423_1-contigs.fa	ILMN-PACB-20200310-m56-m50	p__Proteobacteria	c__Gammaproteobacteria	o__Burkholderiales	f__UBA3031	g__UBA3031	s__UBA3031
PACB-20200310-m51	METABAT__65_1-contigs.fa	ILMN-PACB-20200310-m57-m51	p__Proteobacteria	c__Gammaproteobacteria	o__Ga0077536	f__Ga0077536	g__UBA4457	s__
PACB-20200310-m52	METABAT__79_1-contigs.fa	ILMN-PACB-20200310-m58-m52	p__Proteobacteria	c__Gammaproteobacteria	o__PS1	f__Thioglobaceae	g__Thioglobus_A	s__
PACB-20200310-m55	METABAT__90_1-contigs.fa	ILMN-PACB-20200310-m60-m55	p__Proteobacteria	c__Gammaproteobacteria	o__Pseudomonadales	f__Halieaceae	g__Luminiphilus	s__
PACB-20200310-m54	METABAT__369_1-contigs.fa	ILMN-PACB-20200310-m61-m54	p__Proteobacteria	c__Gammaproteobacteria	o__Pseudomonadales	f__Halieaceae	g__Luminiphilus	s__
PACB-20200310-m57	METABAT__279_1-contigs.fa	ILMN-PACB-20200310-m62-m57	p__Proteobacteria	c__Gammaproteobacteria	o__Pseudomonadales	f__Halieaceae	g__Luminiphilus	s__Luminiphilus
PACB-20200310-m58	METABAT__309_1-contigs.fa	ILMN-PACB-20200310-m63-m58	p__Proteobacteria	c__Gammaproteobacteria	o__Pseudomonadales	f__HTCC2089	g__UBA4421	s__UBA4421
PACB-20200310-m59	METABAT__145_1-contigs.fa	ILMN-PACB-20200310-m64-m59	p__Proteobacteria	c__Gammaproteobacteria	o__Pseudomonadales	f__HTCC2089	g__UBA9926	s__
PACB-20200310-m61	METABAT__167_1-contigs.fa	ILMN-PACB-20200310-m66-m61	p__Proteobacteria	c__Gammaproteobacteria	o__Pseudomonadales	f__Porticoccaceae	g__HTCC2207	s__HTCC2207
PACB-20200310-m62	METABAT__160_1-contigs.fa	ILMN-PACB-20200310-m67-m62	p__Proteobacteria	c__Gammaproteobacteria	o__Pseudomonadales	f__Porticoccaceae	g__Porticoccus	s__Porticoccus
PACB-20200310-m63	METABAT__124_1-contigs.fa	ILMN-PACB-20200310-m68-m63	p__Proteobacteria	c__Gammaproteobacteria	o__Pseudomonadales	f__Pseudohongiellaceae	g__OM182	s__OM182
PACB-20200310-m64	METABAT__108_1-contigs.fa	ILMN-PACB-20200310-m69-m64	p__Proteobacteria	c__Gammaproteobacteria	o__Pseudomonadales	f__Pseudohongiellaceae	g__UBA5109	s__
PACB-20200310-m65	METABAT__404_1-contigs.fa	ILMN-PACB-20200310-m70-m65	p__Proteobacteria	c__Gammaproteobacteria	o__Pseudomonadales	f__Pseudohongiellaceae	g__UBA9145	s__UBA9145
PACB-20200310-m70	METABAT__114_1-contigs.fa	ILMN-PACB-20200310-m71-m70	p__Proteobacteria	c__Gammaproteobacteria	o__SAR86	f__SAR86	g__GCA-2707915	s__
PACB-20200310-m71	METABAT__304_1-contigs.fa	ILMN-PACB-20200310-m72-m71	p__Proteobacteria	c__Gammaproteobacteria	o__UBA4486	f__UBA4486	g__UBA7359	s__
PACB-20200310-m72	METABAT__168_1-contigs.fa	ILMN-PACB-20200310-m73-m72	p__Proteobacteria	c__Gammaproteobacteria	o__UBA4486	f__UBA4486	g__UBA7359	s__UBA7359
PACB-20200310-m41	METABAT__191_1-contigs.fa		p__Proteobacteria	c__Alphaproteobacteria	o__MPNO01	f__MPNO01	g__GCA-2689465	s__
PACB-20200310-m42	METABAT__275-contigs.fa		p__Proteobacteria	c__Alphaproteobacteria	o__Pelagibacterales	f__Pelagibacteraceae	g__Pelagibacter	s__
PACB-20200310-m43	METABAT__228_1-contigs.fa		p__Proteobacteria	c__Alphaproteobacteria	o__Puniceispirillales	f__AAA536-G10	g__AAA536-G10	s__
PACB-20200310-m44	METABAT__37_1-contigs.fa		p__Proteobacteria	c__Alphaproteobacteria	o__Rhodobacterales	f__Rhodobacteraceae	g__CPC320	s__CPC320
PACB-20200310-m53	METABAT__256_1-contigs.fa		p__Proteobacteria	c__Gammaproteobacteria	o__Pseudomonadales	f__Halieaceae	g__Luminiphilus	s__
PACB-20200310-m56	METABAT__180_1-contigs.fa		p__Proteobacteria	c__Gammaproteobacteria	o__Pseudomonadales	f__Halieaceae	g__Luminiphilus	s__Luminiphilus
PACB-20200310-m60	METABAT__324_1-contigs.fa		p__Proteobacteria	c__Gammaproteobacteria	o__Pseudomonadales	f__HTCC2089	g__UBA9926	s__
PACB-20200310-m66	METABAT__197_1-contigs.fa		p__Proteobacteria	c__Gammaproteobacteria	o__SAR86	f__D2472	g__CACEJU01	s__
PACB-20200310-m67	METABAT__162-contigs.fa		p__Proteobacteria	c__Gammaproteobacteria	o__SAR86	f__D2472	g__D2472	s__
PACB-20200310-m68	METABAT__212_1-contigs.fa		p__Proteobacteria	c__Gammaproteobacteria	o__SAR86	f__D2472	g__SCGC-AAA076-P13	s__
PACB-20200310-m69	METABAT__7_1-contigs.fa		p__Proteobacteria	c__Gammaproteobacteria	o__SAR86	f__D2472	g__SCGC-AAA076-P13	s__
PACB-20200310-m75	METABAT__388_1-contigs.fa	ILMN-PACB-20200310-m76-m75	p__Thermoplasmatota	c__Poseidoniia_A	o__Poseidoniales	f__Poseidoniaceae	g__MGIIa-L1	s__MGIIa-L1
PACB-20200310-m77	METABAT__307_1-contigs.fa	ILMN-PACB-20200310-m77-m77	p__Thermoplasmatota	c__Poseidoniia_A	o__Poseidoniales	f__Poseidoniaceae	g__MGIIa-L1	s__MGIIa-L1
PACB-20200310-m78	METABAT__172_1-contigs.fa	ILMN-PACB-20200310-m78-m78	p__Thermoplasmatota	c__Poseidoniia_A	o__Poseidoniales	f__Poseidoniaceae	g__MGIIa-L2	s__MGIIa-L2
PACB-20200310-m79	METABAT__383_1-contigs.fa	ILMN-PACB-20200310-m81-m79	p__Thermoplasmatota	c__Poseidoniia_A	o__Poseidoniales	f__Thalassarchaeaceae	g__MGIIb-O2	s__MGIIb-O2
PACB-20200310-m80	METABAT__368_1-contigs.fa	ILMN-PACB-20200310-m82-m80	p__Thermoplasmatota	c__Poseidoniia_A	o__Poseidoniales	f__Thalassarchaeaceae	g__MGIIb-O3	s__
PACB-20200310-m76	METABAT__380_1-contigs.fa		p__Thermoplasmatota	c__Poseidoniia_A	o__Poseidoniales	f__Poseidoniaceae	g__MGIIa-L1	s__MGIIa-L1
PACB-20200310-m73	METABAT__343_1-contigs.fa	ILMN-PACB-20200310-m74-m73	p__Verrucomicrobiota	c__Verrucomicrobiae	o__Opitutales	f__DSM-45221	g__BACL24	s__BACL24
PACB-20200310-m74	METABAT__337-contigs.fa		p__Verrucomicrobiota	c__Verrucomicrobiae	o__Pedosphaerales	f__AAA164-E04	g__AAA164-E04	s__

## Sheet: 20200414-SR
MAG name in Manuscript	MAG raw name	MAG pair name	Phylum	Class	Order	Family	Genus	Species
ILMN-20200414-m2	Bin_Bin_9_2-contigs.fa		p__Actinobacteriota	c__Actinomycetia	o__Actinomycetales	f__Microbacteriaceae	g__Pontimonas	s__
ILMN-20200414-m1	Bin_contigs_Bin_491_1-contigs.fa	ILMN-PACB-20200414-m1-m2	p__Actinobacteriota	c__Acidimicrobiia	o__Actinomarinales	f__Actinomarinaceae	g__Actinomarina	s__Actinomarina
ILMN-20200414-m14	Bin_contigs_Bin_163_sub_1-contigs.fa		p__Bacteroidota	c__Bacteroidia	o__Flavobacteriales	f__Flavobacteriaceae	g__MAG-121220-bin8	s__MAG-121220-bin8
ILMN-20200414-m16	Bin_Bin_155_1-contigs.fa		p__Bacteroidota	c__Bacteroidia	o__Flavobacteriales	f__Flavobacteriaceae	g__MS024-2A	s__MS024-2A
ILMN-20200414-m17	Bin_METABAT__186_1-contigs.fa		p__Bacteroidota	c__Bacteroidia	o__Flavobacteriales	f__Flavobacteriaceae	g__MS024-2A	s__MS024-2A
ILMN-20200414-m19	Bin_Bin_190_1-contigs.fa		p__Bacteroidota	c__Bacteroidia	o__Flavobacteriales	f__Flavobacteriaceae	g__Polaribacter	s__
ILMN-20200414-m20	Bin_METABAT__132_1-contigs.fa		p__Bacteroidota	c__Bacteroidia	o__Flavobacteriales	f__Flavobacteriaceae	g__	s__
ILMN-20200414-m21	Bin_MAXBIN__005_sub_1-contigs.fa		p__Bacteroidota	c__Bacteroidia	o__Flavobacteriales	f__Flavobacteriaceae	g__SCGC-AAA160-P02	s__
ILMN-20200414-m25	Bin_Bin_78_1-contigs.fa		p__Bacteroidota	c__Bacteroidia	o__Flavobacteriales	f__Salibacteraceae	g__SHAN690	s__
ILMN-20200414-m28	Bin_Bin_125_1-contigs.fa		p__Bacteroidota	c__Bacteroidia	o__Flavobacteriales	f__Salibacteraceae	g__UBA6770	s__UBA6770
ILMN-20200414-m39	Bin_contigs_Bin_717_sub_1-contigs.fa		p__Bacteroidota	c__Bacteroidia	o__Flavobacteriales	f__UA16	g__UBA974	s__UBA974
ILMN-20200414-m4	Bin_Bin_152_sub_1-contigs.fa		p__Bacteroidota	c__Bacteroidia	o__Cytophagales	f__Cyclobacteriaceae	g__UBA4465	s__
ILMN-20200414-m40	Bin_contigs_Bin_4_1-contigs.fa		p__Bacteroidota	c__Bacteroidia	o__Flavobacteriales	f__UBA10066	g__GCA-2716065	s__
ILMN-20200414-m43	Bin_Bin_103_1-contigs.fa		p__Bacteroidota	c__Bacteroidia	o__NS11-12g	f__UBA9320	g__UBA9320	s__
ILMN-20200414-m44	Bin_Bin_247_1-contigs.fa		p__Bacteroidota	c__Bacteroidia	o__NS11-12g	f__UBA9320	g__UBA9320	s__UBA9320
ILMN-20200414-m45	Bin_Bin_48_1-contigs.fa		p__Bacteroidota	c__Bacteroidia	o__NS11-12g	f__UBA9320	g__UBA987	s__
ILMN-20200414-m47	Bin_Bin_96_1-contigs.fa		p__Bacteroidota	c__Bacteroidia	o__NS11-12g	f__UBA955	g__	s__
ILMN-20200414-m48	Bin_Bin_100_1-contigs.fa		p__Bacteroidota	c__Bacteroidia	o__NS11-12g	f__UBA955	g__VMCP01	s__
ILMN-20200414-m6	Bin_Bin_175_1-contigs.fa		p__Bacteroidota	c__Bacteroidia	o__Flavobacteriales	f__BACL11	g__	s__
ILMN-20200414-m7	Bin_METABAT__18_sub_1-contigs.fa		p__Bacteroidota	c__Bacteroidia	o__Flavobacteriales	f__Crocinitomicaceae	g__UBA952	s__
ILMN-20200414-m8	Bin_METABAT__231_1-contigs.fa		p__Bacteroidota	c__Bacteroidia	o__Flavobacteriales	f__Crocinitomicaceae	g__UBA952	s__
ILMN-20200414-m10	Bin_Bin_232_1-contigs.fa	ILMN-PACB-20200414-m10-m7	p__Bacteroidota	c__Bacteroidia	o__Flavobacteriales	f__Flavobacteriaceae	g__GCA-002733185	s__
ILMN-20200414-m11	Bin_contigs_Bin_157_1-contigs.fa	ILMN-PACB-20200414-m11-m8	p__Bacteroidota	c__Bacteroidia	o__Flavobacteriales	f__Flavobacteriaceae	g__GCA-002733185	s__
ILMN-20200414-m12	Bin_contigs_Bin_454_1-contigs.fa	ILMN-PACB-20200414-m12-m9	p__Bacteroidota	c__Bacteroidia	o__Flavobacteriales	f__Flavobacteriaceae	g__MAG-120531	s__MAG-120531
ILMN-20200414-m13	Bin_contigs_Bin_390_1-contigs.fa	ILMN-PACB-20200414-m13-m10	p__Bacteroidota	c__Bacteroidia	o__Flavobacteriales	f__Flavobacteriaceae	g__MAG-121220-bin8	s__MAG-121220-bin8
ILMN-20200414-m15	Bin_contigs_Bin_734_1-contigs.fa	ILMN-PACB-20200414-m15-m12	p__Bacteroidota	c__Bacteroidia	o__Flavobacteriales	f__Flavobacteriaceae	g__MS024-2A	s__MS024-2A
ILMN-20200414-m18	Bin_METABAT__294_1-contigs.fa	ILMN-PACB-20200414-m18-m13	p__Bacteroidota	c__Bacteroidia	o__Flavobacteriales	f__Flavobacteriaceae	g__Polaribacter_A	s__
ILMN-20200414-m22	Bin_contigs_Bin_510_1-contigs.fa	ILMN-PACB-20200414-m22-m17	p__Bacteroidota	c__Bacteroidia	o__Flavobacteriales	f__Flavobacteriaceae	g__UBA7428	s__
ILMN-20200414-m23	Bin_METABAT__56_1-contigs.fa	ILMN-PACB-20200414-m23-m16	p__Bacteroidota	c__Bacteroidia	o__Flavobacteriales	f__Flavobacteriaceae	g__UBA7428	s__
ILMN-20200414-m24	Bin_contigs_Bin_293_1-contigs.fa	ILMN-PACB-20200414-m24-m18	p__Bacteroidota	c__Bacteroidia	o__Flavobacteriales	f__Flavobacteriaceae	g__UBA7428	s__UBA7428
ILMN-20200414-m26	Bin_METABAT__295_1-contigs.fa	ILMN-PACB-20200414-m26-m19	p__Bacteroidota	c__Bacteroidia	o__Flavobacteriales	f__Salibacteraceae	g__SHAN690	s__
ILMN-20200414-m27	Bin_Bin_240_1-contigs.fa	ILMN-PACB-20200414-m27-m20	p__Bacteroidota	c__Bacteroidia	o__Flavobacteriales	f__Salibacteraceae	g__UBA4419	s__UBA4419
ILMN-20200414-m29	Bin_METABAT__232_1-contigs.fa	ILMN-PACB-20200414-m29-m21	p__Bacteroidota	c__Bacteroidia	o__Flavobacteriales	f__Schleiferiaceae	g__TMED14	s__TMED14
ILMN-20200414-m3	Bin_contigs_Bin_59_1-contigs.fa	ILMN-PACB-20200414-m3-m4	p__Bacteroidota	c__Bacteroidia	o__Cytophagales	f__Cyclobacteriaceae	g__Fabibacter	s__Fabibacter
ILMN-20200414-m30	Bin_contigs_Bin_732_1-contigs.fa	ILMN-PACB-20200414-m30-m22	p__Bacteroidota	c__Bacteroidia	o__Flavobacteriales	f__Schleiferiaceae	g__UBA10364	s__UBA10364
ILMN-20200414-m31	Bin_Bin_150_sub_1-contigs.fa	ILMN-PACB-20200414-m31-m23	p__Bacteroidota	c__Bacteroidia	o__Flavobacteriales	f__Schleiferiaceae	g__UBA10364	s__UBA10364
ILMN-20200414-m32	Bin_METABAT__87_1-contigs.fa	ILMN-PACB-20200414-m32-m24	p__Bacteroidota	c__Bacteroidia	o__Flavobacteriales	f__Schleiferiaceae	g__UBA3442	s__UBA3442
ILMN-20200414-m33	Bin_Bin_30_sub_1-contigs.fa	ILMN-PACB-20200414-m33-m26	p__Bacteroidota	c__Bacteroidia	o__Flavobacteriales	f__UA16	g__UA16	s__UA16
ILMN-20200414-m34	Bin_Bin_106_1-contigs.fa	ILMN-PACB-20200414-m34-m27	p__Bacteroidota	c__Bacteroidia	o__Flavobacteriales	f__UA16	g__UA16	s__UA16
ILMN-20200414-m35	Bin_METABAT__153_1-contigs.fa	ILMN-PACB-20200414-m35-m28	p__Bacteroidota	c__Bacteroidia	o__Flavobacteriales	f__UA16	g__UA16	s__UA16
ILMN-20200414-m36	Bin_Bin_182_sub_1-contigs.fa	ILMN-PACB-20200414-m36-m29	p__Bacteroidota	c__Bacteroidia	o__Flavobacteriales	f__UA16	g__UA16	s__UA16
ILMN-20200414-m37	Bin_Bin_84_sub_1-contigs.fa	ILMN-PACB-20200414-m37-m30	p__Bacteroidota	c__Bacteroidia	o__Flavobacteriales	f__UA16	g__UBA8752	s__
ILMN-20200414-m38	Bin_METABAT__122_1-contigs.fa	ILMN-PACB-20200414-m38-m31	p__Bacteroidota	c__Bacteroidia	o__Flavobacteriales	f__UA16	g__UBA8752	s__UBA8752
ILMN-20200414-m41	Bin_METABAT__175_1-contigs.fa	ILMN-PACB-20200414-m41-m32	p__Bacteroidota	c__Bacteroidia	o__Flavobacteriales	f__UBA10066	g__MED-G20	s__
ILMN-20200414-m42	Bin_Bin_236_sub_1-contigs.fa	ILMN-PACB-20200414-m42-m33	p__Bacteroidota	c__Bacteroidia	o__Flavobacteriales	f__UBA10066	g__	s__
ILMN-20200414-m46	Bin_METABAT__115_1-contigs.fa	ILMN-PACB-20200414-m46-m35	p__Bacteroidota	c__Bacteroidia	o__NS11-12g	f__UBA9320	g__UBA987	s__UBA987
ILMN-20200414-m49	Bin_Bin_118_sub_1-contigs.fa	ILMN-PACB-20200414-m49-m36	p__Bacteroidota	c__Rhodothermia	o__Rhodothermales	f__UBA10348	g__	s__
ILMN-20200414-m5	Bin_MAXBIN__020_sub_1-contigs.fa	ILMN-PACB-20200414-m5-m5	p__Bacteroidota	c__Bacteroidia	o__Cytophagales	f__Cyclobacteriaceae	g__UBA4465	s__UBA4465
ILMN-20200414-m9	Bin_contigs_Bin_571_1-contigs.fa	ILMN-PACB-20200414-m9-m6	p__Bacteroidota	c__Bacteroidia	o__Flavobacteriales	f__Flavobacteriaceae	g__CAU-1491	s__
ILMN-20200414-m50	Bin_contigs_Bin_666_1-contigs.fa	ILMN-PACB-20200414-m50-m37	p__Marinisomatota	c__Marinisomatia	o__Marinisomatales	f__Marinisomataceae	g__Marinisoma	s__Marinisoma
ILMN-20200414-m51	Bin_Bin_250_sub_1-contigs.fa		p__Proteobacteria	c__Alphaproteobacteria	o__Caulobacterales	f__Maricaulaceae	g__Hellea	s__
ILMN-20200414-m53	Bin_contigs_Bin_716_sub_1-contigs.fa		p__Proteobacteria	c__Alphaproteobacteria	o__Pelagibacterales	f__Pelagibacteraceae	g__IMCC9063	s__IMCC9063
ILMN-20200414-m55	Bin_contigs_Bin_433_1-contigs.fa		p__Proteobacteria	c__Alphaproteobacteria	o__Pelagibacterales	f__Pelagibacteraceae	g__Pelagibacter	s__
ILMN-20200414-m56	Bin_Bin_157_sub_1-contigs.fa		p__Proteobacteria	c__Alphaproteobacteria	o__Puniceispirillales	f__Puniceispirillaceae	g__UBA3439	s__
ILMN-20200414-m58	Bin_contigs_Bin_168_sub_1-contigs.fa		p__Proteobacteria	c__Alphaproteobacteria	o__Puniceispirillales	f__Puniceispirillaceae	g__UBA3439	s__UBA3439
ILMN-20200414-m59	Bin_Bin_169_sub_1-contigs.fa		p__Proteobacteria	c__Alphaproteobacteria	o__Rhodobacterales	f__Rhodobacteraceae	g__Amylibacter	s__Amylibacter
ILMN-20200414-m61	Bin_Bin_3_sub_1-contigs.fa		p__Proteobacteria	c__Alphaproteobacteria	o__Rhodobacterales	f__Rhodobacteraceae	g__LGRT01	s__LGRT01
ILMN-20200414-m62	Bin_MAXBIN__003_sub_1-contigs.fa		p__Proteobacteria	c__Alphaproteobacteria	o__Rhodobacterales	f__Rhodobacteraceae	g__Planktomarina	s__Planktomarina
ILMN-20200414-m63	Bin_Bin_42_1-contigs.fa		p__Proteobacteria	c__Alphaproteobacteria	o__TMED109	f__TMED109	g__GCA-2684605	s__GCA-2684605
ILMN-20200414-m67	Bin_METABAT__173_sub_1-contigs.fa		p__Proteobacteria	c__Gammaproteobacteria	o__Burkholderiales	f__Methylophilaceae	g__BACL14	s__
ILMN-20200414-m71	Bin_Bin_16_1-contigs.fa		p__Proteobacteria	c__Gammaproteobacteria	o__PS1	f__Thioglobaceae	g__Thioglobus_A	s__
ILMN-20200414-m77	Bin_contigs_Bin_482_sub_1-contigs.fa		p__Proteobacteria	c__Gammaproteobacteria	o__Pseudomonadales	f__Nitrincolaceae	g__	s__
ILMN-20200414-m78	Bin_Bin_108_1-contigs.fa		p__Proteobacteria	c__Gammaproteobacteria	o__Pseudomonadales	f__Porticoccaceae	g__HTCC2207	s__
ILMN-20200414-m83	Bin_Bin_83_1-contigs.fa		p__Proteobacteria	c__Gammaproteobacteria	o__Pseudomonadales	f__Pseudohongiellaceae	g__UBA5109	s__
ILMN-20200414-m85	Bin_contigs_Bin_86_1-contigs.fa		p__Proteobacteria	c__Gammaproteobacteria	o__SAR86	f__D2472	g__SCGC-AAA076-P13	s__
ILMN-20200414-m86	Bin_Bin_249_sub_1-contigs.fa		p__Proteobacteria	c__Gammaproteobacteria	o__UBA4486	f__UBA4486	g__UBA7359	s__
ILMN-20200414-m52	Bin_Bin_73_sub_1-contigs.fa	ILMN-PACB-20200414-m52-m39	p__Proteobacteria	c__Alphaproteobacteria	o__MPNO01	f__MPNO01	g__GCA-2689465	s__
ILMN-20200414-m54	Bin_contigs_Bin_354_1-contigs.fa	ILMN-PACB-20200414-m54-m40	p__Proteobacteria	c__Alphaproteobacteria	o__Pelagibacterales	f__Pelagibacteraceae	g__Pelagibacter	s__
ILMN-20200414-m57	Bin_contigs_Bin_0_sub_1-contigs.fa	ILMN-PACB-20200414-m57-m42	p__Proteobacteria	c__Alphaproteobacteria	o__Puniceispirillales	f__Puniceispirillaceae	g__UBA3439	s__
ILMN-20200414-m60	Bin_Bin_28_1-contigs.fa	ILMN-PACB-20200414-m60-m44	p__Proteobacteria	c__Alphaproteobacteria	o__Rhodobacterales	f__Rhodobacteraceae	g__GCA-2697345	s__GCA-2697345
ILMN-20200414-m64	Bin_METABAT__111_1-contigs.fa	ILMN-PACB-20200414-m64-m45	p__Proteobacteria	c__Alphaproteobacteria	o__UBA6615	f__UBA6615	g__	s__
ILMN-20200414-m65	Bin_contigs_Bin_540_1-contigs.fa	ILMN-PACB-20200414-m65-m46	p__Proteobacteria	c__Gammaproteobacteria	o__Arenicellales	f__Arenicellaceae	g__Arenicella	s__Arenicella
ILMN-20200414-m66	Bin_METABAT__37_1-contigs.fa	ILMN-PACB-20200414-m66-m47	p__Proteobacteria	c__Gammaproteobacteria	o__Burkholderiales	f__Burkholderiaceae	g__RS62	s__RS62
ILMN-20200414-m68	Bin_METABAT__220_1-contigs.fa	ILMN-PACB-20200414-m68-m48	p__Proteobacteria	c__Gammaproteobacteria	o__Burkholderiales	f__Methylophilaceae	g__BACL14	s__
ILMN-20200414-m69	Bin_METABAT__106_1-contigs.fa	ILMN-PACB-20200414-m69-m49	p__Proteobacteria	c__Gammaproteobacteria	o__Burkholderiales	f__Methylophilaceae	g__BACL14	s__BACL14
ILMN-20200414-m70	Bin_Bin_229_sub_1-contigs.fa	ILMN-PACB-20200414-m70-m50	p__Proteobacteria	c__Gammaproteobacteria	o__Burkholderiales	f__UBA3031	g__UBA3031	s__UBA3031
ILMN-20200414-m72	Bin_Bin_257_sub_1-contigs.fa	ILMN-PACB-20200414-m72-m51	p__Proteobacteria	c__Gammaproteobacteria	o__Pseudomonadales	f__Halieaceae	g__Luminiphilus	s__
ILMN-20200414-m73	Bin_contigs_Bin_55_1-contigs.fa	ILMN-PACB-20200414-m73-m52	p__Proteobacteria	c__Gammaproteobacteria	o__Pseudomonadales	f__Halieaceae	g__Luminiphilus	s__
ILMN-20200414-m74	Bin_contigs_Bin_566_1-contigs.fa	ILMN-PACB-20200414-m74-m55	p__Proteobacteria	c__Gammaproteobacteria	o__Pseudomonadales	f__Halieaceae	g__Luminiphilus	s__Luminiphilus
ILMN-20200414-m75	Bin_METABAT__208_1-contigs.fa	ILMN-PACB-20200414-m75-m56	p__Proteobacteria	c__Gammaproteobacteria	o__Pseudomonadales	f__HTCC2089	g__UBA4421	s__UBA4421
ILMN-20200414-m76	Bin_contigs_Bin_513_sub_1-contigs.fa	ILMN-PACB-20200414-m76-m57	p__Proteobacteria	c__Gammaproteobacteria	o__Pseudomonadales	f__HTCC2089	g__UBA9926	s__UBA9926
ILMN-20200414-m79	Bin_Bin_62_sub_1-contigs.fa	ILMN-PACB-20200414-m79-m58	p__Proteobacteria	c__Gammaproteobacteria	o__Pseudomonadales	f__Porticoccaceae	g__HTCC2207	s__HTCC2207
ILMN-20200414-m80	Bin_Bin_20_1-contigs.fa	ILMN-PACB-20200414-m80-m59	p__Proteobacteria	c__Gammaproteobacteria	o__Pseudomonadales	f__Porticoccaceae	g__Porticoccus	s__Porticoccus
ILMN-20200414-m81	Bin_METABAT__200_1-contigs.fa	ILMN-PACB-20200414-m81-m60	p__Proteobacteria	c__Gammaproteobacteria	o__Pseudomonadales	f__Porticoccaceae	g__Porticoccus	s__Porticoccus
ILMN-20200414-m82	Bin_METABAT__148_1-contigs.fa	ILMN-PACB-20200414-m82-m61	p__Proteobacteria	c__Gammaproteobacteria	o__Pseudomonadales	f__Pseudohongiellaceae	g__OM182	s__OM182
ILMN-20200414-m84	Bin_contigs_Bin_328_1-contigs.fa	ILMN-PACB-20200414-m84-m63	p__Proteobacteria	c__Gammaproteobacteria	o__Pseudomonadales	f__Pseudohongiellaceae	g__UBA9145	s__UBA9145
ILMN-20200414-m90	Bin_METABAT__181_1-contigs.fa		p__Thermoplasmatota	c__Poseidoniia_A	o__Poseidoniales	f__Poseidoniaceae	g__MGIIa-L1	s__MGIIa-L1
ILMN-20200414-m91	Bin_contigs_Bin_360_1-contigs.fa	ILMN-PACB-20200414-m91-m70	p__Thermoplasmatota	c__Poseidoniia_A	o__Poseidoniales	f__Poseidoniaceae	g__MGIIa-L1	s__MGIIa-L1
ILMN-20200414-m92	Bin_contigs_Bin_501_1-contigs.fa	ILMN-PACB-20200414-m92-m71	p__Thermoplasmatota	c__Poseidoniia_A	o__Poseidoniales	f__Poseidoniaceae	g__Poseidonia	s__Poseidonia
ILMN-20200414-m87	Bin_contigs_Bin_54_1-contigs.fa	ILMN-PACB-20200414-m87-m67	p__Verrucomicrobiota	c__Verrucomicrobiae	o__Opitutales	f__DSM-45221	g__BACL24	s__BACL24
ILMN-20200414-m88	Bin_Bin_111_1-contigs.fa	ILMN-PACB-20200414-m88-m68	p__Verrucomicrobiota	c__Verrucomicrobiae	o__Opitutales	f__MB11C04	g__MB11C04	s__
ILMN-20200414-m89	Bin_METABAT__80_1-contigs.fa	ILMN-PACB-20200414-m89-m69	p__Verrucomicrobiota	c__Verrucomicrobiae	o__Opitutales	f__MB11C04	g__MB11C04	s__MB11C04

## Sheet: 20200414-LR
MAG name in Manuscript	MAG raw name	MAG pair name	Phylum	Class	Order	Family	Genus	Species
PACB-20200414-m2	METABAT__120_1-contigs.fa	ILMN-PACB-20200414-m1-m2	p__Actinobacteriota	c__Acidimicrobiia	o__Actinomarinales	f__Actinomarinaceae	g__Actinomarina	s__Actinomarina
PACB-20200414-m1	METABAT__218_1-contigs.fa		p__Actinobacteriota	c__Acidimicrobiia	o__Acidimicrobiales	f__UBA10347	g__UBA10347	s__UBA10347
PACB-20200414-m3	METABAT__108_1-contigs.fa		p__Actinobacteriota	c__Acidimicrobiia	o__Actinomarinales	f__Actinomarinaceae	g__Actinomarina	s__Actinomarina
PACB-20200414-m7	METABAT__194_1-contigs.fa	ILMN-PACB-20200414-m10-m7	p__Bacteroidota	c__Bacteroidia	o__Flavobacteriales	f__Flavobacteriaceae	g__GCA-002733185	s__
PACB-20200414-m8	METABAT__87_1-contigs.fa	ILMN-PACB-20200414-m11-m8	p__Bacteroidota	c__Bacteroidia	o__Flavobacteriales	f__Flavobacteriaceae	g__GCA-002733185	s__
PACB-20200414-m9	METABAT__3_1-contigs.fa	ILMN-PACB-20200414-m12-m9	p__Bacteroidota	c__Bacteroidia	o__Flavobacteriales	f__Flavobacteriaceae	g__MAG-120531	s__MAG-120531
PACB-20200414-m10	METABAT__202-contigs.fa	ILMN-PACB-20200414-m13-m10	p__Bacteroidota	c__Bacteroidia	o__Flavobacteriales	f__Flavobacteriaceae	g__MAG-121220-bin8	s__
PACB-20200414-m12	METABAT__205_1-contigs.fa	ILMN-PACB-20200414-m15-m12	p__Bacteroidota	c__Bacteroidia	o__Flavobacteriales	f__Flavobacteriaceae	g__MS024-2A	s__MS024-2A
PACB-20200414-m13	METABAT__25_1-contigs.fa	ILMN-PACB-20200414-m18-m13	p__Bacteroidota	c__Bacteroidia	o__Flavobacteriales	f__Flavobacteriaceae	g__Polaribacter_A	s__
PACB-20200414-m17	METABAT__75_1-contigs.fa	ILMN-PACB-20200414-m22-m17	p__Bacteroidota	c__Bacteroidia	o__Flavobacteriales	f__Flavobacteriaceae	g__UBA7428	s__
PACB-20200414-m16	METABAT__140_1-contigs.fa	ILMN-PACB-20200414-m23-m16	p__Bacteroidota	c__Bacteroidia	o__Flavobacteriales	f__Flavobacteriaceae	g__UBA7428	s__
PACB-20200414-m18	METABAT__2_1-contigs.fa	ILMN-PACB-20200414-m24-m18	p__Bacteroidota	c__Bacteroidia	o__Flavobacteriales	f__Flavobacteriaceae	g__UBA7428	s__UBA7428
PACB-20200414-m19	METABAT__43_1-contigs.fa	ILMN-PACB-20200414-m26-m19	p__Bacteroidota	c__Bacteroidia	o__Flavobacteriales	f__Salibacteraceae	g__SHAN690	s__
PACB-20200414-m20	METABAT__22_1-contigs.fa	ILMN-PACB-20200414-m27-m20	p__Bacteroidota	c__Bacteroidia	o__Flavobacteriales	f__Salibacteraceae	g__UBA4419	s__UBA4419
PACB-20200414-m21	METABAT__277_1-contigs.fa	ILMN-PACB-20200414-m29-m21	p__Bacteroidota	c__Bacteroidia	o__Flavobacteriales	f__Schleiferiaceae	g__TMED14	s__TMED14
PACB-20200414-m4	METABAT__256_1-contigs.fa	ILMN-PACB-20200414-m3-m4	p__Bacteroidota	c__Bacteroidia	o__Cytophagales	f__Cyclobacteriaceae	g__Fabibacter	s__Fabibacter
PACB-20200414-m22	METABAT__271_1-contigs.fa	ILMN-PACB-20200414-m30-m22	p__Bacteroidota	c__Bacteroidia	o__Flavobacteriales	f__Schleiferiaceae	g__UBA10364	s__UBA10364
PACB-20200414-m23	METABAT__212_1-contigs.fa	ILMN-PACB-20200414-m31-m23	p__Bacteroidota	c__Bacteroidia	o__Flavobacteriales	f__Schleiferiaceae	g__UBA10364	s__UBA10364
PACB-20200414-m24	METABAT__130_1-contigs.fa	ILMN-PACB-20200414-m32-m24	p__Bacteroidota	c__Bacteroidia	o__Flavobacteriales	f__Schleiferiaceae	g__UBA3442	s__UBA3442
PACB-20200414-m26	METABAT__239_1-contigs.fa	ILMN-PACB-20200414-m33-m26	p__Bacteroidota	c__Bacteroidia	o__Flavobacteriales	f__UA16	g__UA16	s__UA16
PACB-20200414-m27	METABAT__111_1-contigs.fa	ILMN-PACB-20200414-m34-m27	p__Bacteroidota	c__Bacteroidia	o__Flavobacteriales	f__UA16	g__UA16	s__UA16
PACB-20200414-m28	METABAT__50_1-contigs.fa	ILMN-PACB-20200414-m35-m28	p__Bacteroidota	c__Bacteroidia	o__Flavobacteriales	f__UA16	g__UA16	s__UA16
PACB-20200414-m29	METABAT__254_1-contigs.fa	ILMN-PACB-20200414-m36-m29	p__Bacteroidota	c__Bacteroidia	o__Flavobacteriales	f__UA16	g__UA16	s__UA16
PACB-20200414-m30	METABAT__304_1-contigs.fa	ILMN-PACB-20200414-m37-m30	p__Bacteroidota	c__Bacteroidia	o__Flavobacteriales	f__UA16	g__UBA8752	s__
PACB-20200414-m31	METABAT__39_1-contigs.fa	ILMN-PACB-20200414-m38-m31	p__Bacteroidota	c__Bacteroidia	o__Flavobacteriales	f__UA16	g__UBA8752	s__UBA8752
PACB-20200414-m32	METABAT__84_1-contigs.fa	ILMN-PACB-20200414-m41-m32	p__Bacteroidota	c__Bacteroidia	o__Flavobacteriales	f__UBA10066	g__MED-G20	s__MED-G20
PACB-20200414-m33	METABAT__127_1-contigs.fa	ILMN-PACB-20200414-m42-m33	p__Bacteroidota	c__Bacteroidia	o__Flavobacteriales	f__UBA10066	g__	s__
PACB-20200414-m35	METABAT__220_1-contigs.fa	ILMN-PACB-20200414-m46-m35	p__Bacteroidota	c__Bacteroidia	o__NS11-12g	f__UBA9320	g__UBA987	s__UBA987
PACB-20200414-m36	METABAT__311_1-contigs.fa	ILMN-PACB-20200414-m49-m36	p__Bacteroidota	c__Rhodothermia	o__Rhodothermales	f__UBA10348	g__	s__
PACB-20200414-m5	METABAT__85_1-contigs.fa	ILMN-PACB-20200414-m5-m5	p__Bacteroidota	c__Bacteroidia	o__Cytophagales	f__Cyclobacteriaceae	g__UBA4465	s__UBA4465
PACB-20200414-m6	METABAT__69_1-contigs.fa	ILMN-PACB-20200414-m9-m6	p__Bacteroidota	c__Bacteroidia	o__Flavobacteriales	f__Flavobacteriaceae	g__CAU-1491	s__
PACB-20200414-m11	METABAT__164-contigs.fa		p__Bacteroidota	c__Bacteroidia	o__Flavobacteriales	f__Flavobacteriaceae	g__MED-G11	s__
PACB-20200414-m14	METABAT__113-contigs.fa		p__Bacteroidota	c__Bacteroidia	o__Flavobacteriales	f__Flavobacteriaceae	g__SCGC-AAA160-P02	s__
PACB-20200414-m15	METABAT__89-contigs.fa		p__Bacteroidota	c__Bacteroidia	o__Flavobacteriales	f__Flavobacteriaceae	g__SCGC-AAA160-P02	s__
PACB-20200414-m25	METABAT__235_1-contigs.fa		p__Bacteroidota	c__Bacteroidia	o__Flavobacteriales	f__UA16	g__UA16	s__
PACB-20200414-m34	METABAT__86_1-contigs.fa		p__Bacteroidota	c__Bacteroidia	o__Flavobacteriales	f__UBA10066	g__	s__
PACB-20200414-m37	METABAT__15_1-contigs.fa	ILMN-PACB-20200414-m50-m37	p__Marinisomatota	c__Marinisomatia	o__Marinisomatales	f__Marinisomataceae	g__Marinisoma	s__Marinisoma
PACB-20200414-m39	METABAT__64_1-contigs.fa	ILMN-PACB-20200414-m52-m39	p__Proteobacteria	c__Alphaproteobacteria	o__MPNO01	f__MPNO01	g__GCA-2689465	s__
PACB-20200414-m40	METABAT__229_1-contigs.fa	ILMN-PACB-20200414-m54-m40	p__Proteobacteria	c__Alphaproteobacteria	o__Pelagibacterales	f__Pelagibacteraceae	g__Pelagibacter	s__
PACB-20200414-m42	METABAT__189_1-contigs.fa	ILMN-PACB-20200414-m57-m42	p__Proteobacteria	c__Alphaproteobacteria	o__Puniceispirillales	f__Puniceispirillaceae	g__UBA3439	s__
PACB-20200414-m44	METABAT__103_1-contigs.fa	ILMN-PACB-20200414-m60-m44	p__Proteobacteria	c__Alphaproteobacteria	o__Rhodobacterales	f__Rhodobacteraceae	g__GCA-2697345	s__GCA-2697345
PACB-20200414-m45	METABAT__269_1-contigs.fa	ILMN-PACB-20200414-m64-m45	p__Proteobacteria	c__Alphaproteobacteria	o__UBA6615	f__UBA6615	g__	s__
PACB-20200414-m46	METABAT__162_1-contigs.fa	ILMN-PACB-20200414-m65-m46	p__Proteobacteria	c__Gammaproteobacteria	o__Arenicellales	f__Arenicellaceae	g__Arenicella	s__Arenicella
PACB-20200414-m47	METABAT__123_1-contigs.fa	ILMN-PACB-20200414-m66-m47	p__Proteobacteria	c__Gammaproteobacteria	o__Burkholderiales	f__Burkholderiaceae	g__RS62	s__RS62
PACB-20200414-m48	METABAT__198_1-contigs.fa	ILMN-PACB-20200414-m68-m48	p__Proteobacteria	c__Gammaproteobacteria	o__Burkholderiales	f__Methylophilaceae	g__BACL14	s__
PACB-20200414-m49	METABAT__41_1-contigs.fa	ILMN-PACB-20200414-m69-m49	p__Proteobacteria	c__Gammaproteobacteria	o__Burkholderiales	f__Methylophilaceae	g__BACL14	s__BACL14
PACB-20200414-m50	METABAT__292_1-contigs.fa	ILMN-PACB-20200414-m70-m50	p__Proteobacteria	c__Gammaproteobacteria	o__Burkholderiales	f__UBA3031	g__UBA3031	s__UBA3031
PACB-20200414-m51	METABAT__141_1-contigs.fa	ILMN-PACB-20200414-m72-m51	p__Proteobacteria	c__Gammaproteobacteria	o__Pseudomonadales	f__Halieaceae	g__Luminiphilus	s__
PACB-20200414-m52	METABAT__30_1-contigs.fa	ILMN-PACB-20200414-m73-m52	p__Proteobacteria	c__Gammaproteobacteria	o__Pseudomonadales	f__Halieaceae	g__Luminiphilus	s__
PACB-20200414-m55	METABAT__169_1-contigs.fa	ILMN-PACB-20200414-m74-m55	p__Proteobacteria	c__Gammaproteobacteria	o__Pseudomonadales	f__Halieaceae	g__Luminiphilus	s__Luminiphilus
PACB-20200414-m56	METABAT__248_1-contigs.fa	ILMN-PACB-20200414-m75-m56	p__Proteobacteria	c__Gammaproteobacteria	o__Pseudomonadales	f__HTCC2089	g__UBA4421	s__UBA4421
PACB-20200414-m57	METABAT__270_1-contigs.fa	ILMN-PACB-20200414-m76-m57	p__Proteobacteria	c__Gammaproteobacteria	o__Pseudomonadales	f__HTCC2089	g__UBA9926	s__UBA9926
PACB-20200414-m58	METABAT__124_1-contigs.fa	ILMN-PACB-20200414-m79-m58	p__Proteobacteria	c__Gammaproteobacteria	o__Pseudomonadales	f__Porticoccaceae	g__HTCC2207	s__
PACB-20200414-m59	METABAT__142_1-contigs.fa	ILMN-PACB-20200414-m80-m59	p__Proteobacteria	c__Gammaproteobacteria	o__Pseudomonadales	f__Porticoccaceae	g__Porticoccus	s__Porticoccus
PACB-20200414-m60	METABAT__11_1-contigs.fa	ILMN-PACB-20200414-m81-m60	p__Proteobacteria	c__Gammaproteobacteria	o__Pseudomonadales	f__Porticoccaceae	g__Porticoccus	s__Porticoccus
PACB-20200414-m61	METABAT__136_1-contigs.fa	ILMN-PACB-20200414-m82-m61	p__Proteobacteria	c__Gammaproteobacteria	o__Pseudomonadales	f__Pseudohongiellaceae	g__OM182	s__OM182
PACB-20200414-m63	METABAT__243_1-contigs.fa	ILMN-PACB-20200414-m84-m63	p__Proteobacteria	c__Gammaproteobacteria	o__Pseudomonadales	f__Pseudohongiellaceae	g__UBA9145	s__
PACB-20200414-m38	METABAT__204_1-contigs.fa		p__Proteobacteria	c__Alphaproteobacteria	o__Caulobacterales	f__Maricaulaceae	g__Hellea	s__
PACB-20200414-m41	METABAT__168_1-contigs.fa		p__Proteobacteria	c__Alphaproteobacteria	o__Puniceispirillales	f__AAA536-G10	g__AAA536-G10	s__
PACB-20200414-m43	METABAT__152_1-contigs.fa		p__Proteobacteria	c__Alphaproteobacteria	o__Puniceispirillales	f__Puniceispirillaceae	g__UBA3439	s__UBA3439
PACB-20200414-m53	METABAT__63_1-contigs.fa		p__Proteobacteria	c__Gammaproteobacteria	o__Pseudomonadales	f__Halieaceae	g__Luminiphilus	s__Luminiphilus
PACB-20200414-m54	METABAT__104_1-contigs.fa		p__Proteobacteria	c__Gammaproteobacteria	o__Pseudomonadales	f__Halieaceae	g__Luminiphilus	s__Luminiphilus
PACB-20200414-m62	METABAT__190_1-contigs.fa		p__Proteobacteria	c__Gammaproteobacteria	o__Pseudomonadales	f__Pseudohongiellaceae	g__UBA9145	s__
PACB-20200414-m64	METABAT__5_1-contigs.fa		p__Proteobacteria	c__Gammaproteobacteria	o__SAR86	f__D2472	g__CACEJU01	s__
PACB-20200414-m65	METABAT__175_1-contigs.fa		p__Proteobacteria	c__Gammaproteobacteria	o__SAR86	f__D2472	g__SCGC-AAA076-P13	s__
PACB-20200414-m70	METABAT__201_1-contigs.fa	ILMN-PACB-20200414-m91-m70	p__Thermoplasmatota	c__Poseidoniia_A	o__Poseidoniales	f__Poseidoniaceae	g__MGIIa-L1	s__MGIIa-L1
PACB-20200414-m71	METABAT__88_1-contigs.fa	ILMN-PACB-20200414-m92-m71	p__Thermoplasmatota	c__Poseidoniia_A	o__Poseidoniales	f__Poseidoniaceae	g__Poseidonia	s__Poseidonia
PACB-20200414-m67	METABAT__161_1-contigs.fa	ILMN-PACB-20200414-m87-m67	p__Verrucomicrobiota	c__Verrucomicrobiae	o__Opitutales	f__DSM-45221	g__BACL24	s__BACL24
PACB-20200414-m68	METABAT__90-contigs.fa	ILMN-PACB-20200414-m88-m68	p__Verrucomicrobiota	c__Verrucomicrobiae	o__Opitutales	f__MB11C04	g__MB11C04	s__
PACB-20200414-m69	METABAT__94_1-contigs.fa	ILMN-PACB-20200414-m89-m69	p__Verrucomicrobiota	c__Verrucomicrobiae	o__Opitutales	f__MB11C04	g__MB11C04	s__MB11C04
PACB-20200414-m66	METABAT__174_1-contigs.fa		p__Verrucomicrobiota	c__Verrucomicrobiae	o__Opitutales	f__DSM-45221	g__BACL24	s__

## Sheet: 20200430-SR
MAG name in Manuscript	MAG raw name	MAG pair name	Phylum	Class	Order	Family	Genus	Species
ILMN-20200430-m1	Bin_contigs_Bin_35_1-contigs.fa		p__Actinobacteriota	c__Acidimicrobiia	o__Actinomarinales	f__Actinomarinaceae	g__Actinomarina	s__Actinomarina
ILMN-20200430-m3	Bin_METABAT__257_1-contigs.fa		p__Actinobacteriota	c__Actinomycetia	o__Nanopelagicales	f__S36-B12	g__S36-B12	s__S36-B12
ILMN-20200430-m2	Bin_Bin_240_sub_1-contigs.fa	ILMN-PACB-20200430-m2-m3	p__Actinobacteriota	c__Actinomycetia	o__Actinomycetales	f__Microbacteriaceae	g__Pontimonas	s__
ILMN-20200430-m10	Bin_Bin_5_sub_1-contigs.fa		p__Bacteroidota	c__Bacteroidia	o__Flavobacteriales	f__Flavobacteriaceae	g__BACL21	s__BACL21
ILMN-20200430-m12	Bin_METABAT__159_1-contigs.fa		p__Bacteroidota	c__Bacteroidia	o__Flavobacteriales	f__Flavobacteriaceae	g__Flavicella	s__
ILMN-20200430-m13	Bin_Bin_209_sub_1-contigs.fa		p__Bacteroidota	c__Bacteroidia	o__Flavobacteriales	f__Flavobacteriaceae	g__GCA-002733185	s__
ILMN-20200430-m14	Bin_contigs_Bin_125_1-contigs.fa		p__Bacteroidota	c__Bacteroidia	o__Flavobacteriales	f__Flavobacteriaceae	g__Hel1-33-131	s__
ILMN-20200430-m16	Bin_contigs_Bin_707_1-contigs.fa		p__Bacteroidota	c__Bacteroidia	o__Flavobacteriales	f__Flavobacteriaceae	g__Hel1-33-131	s__
ILMN-20200430-m19	Bin_Bin_29_1-contigs.fa		p__Bacteroidota	c__Bacteroidia	o__Flavobacteriales	f__Flavobacteriaceae	g__MED-G11	s__MED-G11
ILMN-20200430-m20	Bin_Bin_146_sub_1-contigs.fa		p__Bacteroidota	c__Bacteroidia	o__Flavobacteriales	f__Flavobacteriaceae	g__MS024-2A	s__
ILMN-20200430-m22	Bin_MAXBIN__017_sub_1-contigs.fa		p__Bacteroidota	c__Bacteroidia	o__Flavobacteriales	f__Flavobacteriaceae	g__Polaribacter_A	s__
ILMN-20200430-m25	Bin_contigs_Bin_320_sub_1_1-contigs.fa		p__Bacteroidota	c__Bacteroidia	o__Flavobacteriales	f__Flavobacteriaceae	g__Polaribacter	s__
ILMN-20200430-m29	Bin_MAXBIN__166_1-contigs.fa		p__Bacteroidota	c__Bacteroidia	o__Flavobacteriales	f__Flavobacteriaceae	g__RR4-38	s__
ILMN-20200430-m31	Bin_Bin_226_sub_1-contigs.fa		p__Bacteroidota	c__Bacteroidia	o__Flavobacteriales	f__Flavobacteriaceae	g__UBA7428	s__
ILMN-20200430-m34	Bin_Bin_74_sub_1-contigs.fa		p__Bacteroidota	c__Bacteroidia	o__Flavobacteriales	f__Flavobacteriaceae	g__UBA8316	s__
ILMN-20200430-m37	Bin_MAXBIN__005_sub_1-contigs.fa		p__Bacteroidota	c__Bacteroidia	o__Flavobacteriales	f__Flavobacteriaceae	g__Ulvibacter_B	s__
ILMN-20200430-m38	Bin_contigs_Bin_53_sub_1-contigs.fa		p__Bacteroidota	c__Bacteroidia	o__Flavobacteriales	f__Flavobacteriaceae	g__Winogradskyella	s__
ILMN-20200430-m39	Bin_contigs_Bin_306_sub_1-contigs.fa		p__Bacteroidota	c__Bacteroidia	o__Flavobacteriales	f__Salibacteraceae	g__UBA4419	s__UBA4419
ILMN-20200430-m40	Bin_METABAT__278_1-contigs.fa		p__Bacteroidota	c__Bacteroidia	o__Flavobacteriales	f__Salibacteraceae	g__UBA6770	s__UBA6770
ILMN-20200430-m42	Bin_contigs_Bin_100_1-contigs.fa		p__Bacteroidota	c__Bacteroidia	o__Flavobacteriales	f__Schleiferiaceae	g__UBA10364	s__UBA10364
ILMN-20200430-m43	Bin_Bin_71_1-contigs.fa		p__Bacteroidota	c__Bacteroidia	o__Flavobacteriales	f__UA16	g__UA16	s__UA16
ILMN-20200430-m44	Bin_METABAT__130_1-contigs.fa		p__Bacteroidota	c__Bacteroidia	o__Flavobacteriales	f__UA16	g__UA16	s__UA16
ILMN-20200430-m47	Bin_METABAT__158_1-contigs.fa		p__Bacteroidota	c__Bacteroidia	o__Flavobacteriales	f__UBA10066	g__GCA-2716065	s__
ILMN-20200430-m48	Bin_contigs_Bin_392_1-contigs.fa		p__Bacteroidota	c__Bacteroidia	o__Flavobacteriales	f__UBA10066	g__MED-G20	s__MED-G20
ILMN-20200430-m49	Bin_METABAT__217_1-contigs.fa		p__Bacteroidota	c__Bacteroidia	o__Flavobacteriales	f__UBA10066	g__	s__
ILMN-20200430-m5	Bin_METABAT__214_1-contigs.fa		p__Bacteroidota	c__Bacteroidia	o__Cytophagales	f__Cyclobacteriaceae	g__Fabibacter	s__Fabibacter
ILMN-20200430-m50	Bin_METABAT__131_sub_1-contigs.fa		p__Bacteroidota	c__Bacteroidia	o__Flavobacteriales	f__UBA2798	g__	s__
ILMN-20200430-m51	Bin_contigs_Bin_448_1-contigs.fa		p__Bacteroidota	c__Bacteroidia	o__Flavobacteriales	f__Vicingaceae	g__BCD18	s__
ILMN-20200430-m52	Bin_contigs_Bin_700_sub_1-contigs.fa		p__Bacteroidota	c__Bacteroidia	o__NS11-12g	f__UBA9320	g__UBA9320	s__
ILMN-20200430-m53	Bin_contigs_Bin_141_1-contigs.fa		p__Bacteroidota	c__Bacteroidia	o__NS11-12g	f__UBA9320	g__UBA987	s__UBA987
ILMN-20200430-m54	Bin_Bin_116_1-contigs.fa		p__Bacteroidota	c__Bacteroidia	o__NS11-12g	f__UBA955	g__	s__
ILMN-20200430-m6	Bin_METABAT__205_1-contigs.fa		p__Bacteroidota	c__Bacteroidia	o__Cytophagales	f__Cyclobacteriaceae	g__UBA4465	s__UBA4465
ILMN-20200430-m7	Bin_METABAT__141_1-contigs.fa		p__Bacteroidota	c__Bacteroidia	o__Flavobacteriales	f__Crocinitomicaceae	g__	s__
ILMN-20200430-m11	Bin_contigs_Bin_711_1-contigs.fa	ILMN-PACB-20200430-m11-m7	p__Bacteroidota	c__Bacteroidia	o__Flavobacteriales	f__Flavobacteriaceae	g__CAU-1491	s__
ILMN-20200430-m15	Bin_contigs_Bin_30_1-contigs.fa	ILMN-PACB-20200430-m15-m8	p__Bacteroidota	c__Bacteroidia	o__Flavobacteriales	f__Flavobacteriaceae	g__Hel1-33-131	s__
ILMN-20200430-m17	Bin_Bin_98_1-contigs.fa	ILMN-PACB-20200430-m17-m9	p__Bacteroidota	c__Bacteroidia	o__Flavobacteriales	f__Flavobacteriaceae	g__MAG-120531	s__MAG-120531
ILMN-20200430-m18	Bin_contigs_Bin_431_1-contigs.fa	ILMN-PACB-20200430-m18-m10	p__Bacteroidota	c__Bacteroidia	o__Flavobacteriales	f__Flavobacteriaceae	g__MAG-121220-bin8	s__MAG-121220-bin8
ILMN-20200430-m21	Bin_contigs_Bin_79_1-contigs.fa	ILMN-PACB-20200430-m21-m11	p__Bacteroidota	c__Bacteroidia	o__Flavobacteriales	f__Flavobacteriaceae	g__MS024-2A	s__MS024-2A
ILMN-20200430-m23	Bin_Bin_269_sub_1-contigs.fa	ILMN-PACB-20200430-m23-m14	p__Bacteroidota	c__Bacteroidia	o__Flavobacteriales	f__Flavobacteriaceae	g__Polaribacter	s__
ILMN-20200430-m24	Bin_Bin_55_sub_1-contigs.fa	ILMN-PACB-20200430-m24-m13	p__Bacteroidota	c__Bacteroidia	o__Flavobacteriales	f__Flavobacteriaceae	g__Polaribacter	s__
ILMN-20200430-m26	Bin_contigs_Bin_90_1-contigs.fa	ILMN-PACB-20200430-m26-m12	p__Bacteroidota	c__Bacteroidia	o__Flavobacteriales	f__Flavobacteriaceae	g__Polaribacter	s__
ILMN-20200430-m27	Bin_METABAT__116_1-contigs.fa	ILMN-PACB-20200430-m27-m15	p__Bacteroidota	c__Bacteroidia	o__Flavobacteriales	f__Flavobacteriaceae	g__Polaribacter	s__
ILMN-20200430-m28	Bin_contigs_Bin_271_1-contigs.fa	ILMN-PACB-20200430-m28-m16	p__Bacteroidota	c__Bacteroidia	o__Flavobacteriales	f__Flavobacteriaceae	g__Polaribacter	s__Polaribacter
ILMN-20200430-m30	Bin_METABAT__188_1-contigs.fa	ILMN-PACB-20200430-m30-m17	p__Bacteroidota	c__Bacteroidia	o__Flavobacteriales	f__Flavobacteriaceae	g__	s__
ILMN-20200430-m32	Bin_contigs_Bin_361_1-contigs.fa	ILMN-PACB-20200430-m32-m20	p__Bacteroidota	c__Bacteroidia	o__Flavobacteriales	f__Flavobacteriaceae	g__UBA7428	s__
ILMN-20200430-m33	Bin_METABAT__120_1-contigs.fa	ILMN-PACB-20200430-m33-m21	p__Bacteroidota	c__Bacteroidia	o__Flavobacteriales	f__Flavobacteriaceae	g__UBA7428	s__
ILMN-20200430-m35	Bin_contigs_Bin_224_1-contigs.fa	ILMN-PACB-20200430-m35-m23	p__Bacteroidota	c__Bacteroidia	o__Flavobacteriales	f__Flavobacteriaceae	g__Ulvibacter_B	s__
ILMN-20200430-m36	Bin_contigs_Bin_319_sub_1-contigs.fa	ILMN-PACB-20200430-m36-m24	p__Bacteroidota	c__Bacteroidia	o__Flavobacteriales	f__Flavobacteriaceae	g__Ulvibacter_B	s__
ILMN-20200430-m4	Bin_METABAT__99_1-contigs.fa	ILMN-PACB-20200430-m4-m4	p__Bacteroidota	c__Bacteroidia	o__Chitinophagales	f__Saprospiraceae	g__Aureispira	s__
ILMN-20200430-m41	Bin_contigs_Bin_325_1-contigs.fa	ILMN-PACB-20200430-m41-m25	p__Bacteroidota	c__Bacteroidia	o__Flavobacteriales	f__Schleiferiaceae	g__UBA10364	s__UBA10364
ILMN-20200430-m45	Bin_contigs_Bin_118_sub_1-contigs.fa	ILMN-PACB-20200430-m45-m26	p__Bacteroidota	c__Bacteroidia	o__Flavobacteriales	f__UA16	g__UBA8752	s__
ILMN-20200430-m46	Bin_contigs_Bin_115_1-contigs.fa	ILMN-PACB-20200430-m46-m27	p__Bacteroidota	c__Bacteroidia	o__Flavobacteriales	f__UA16	g__UBA8752	s__UBA8752
ILMN-20200430-m8	Bin_METABAT__190_1-contigs.fa	ILMN-PACB-20200430-m8-m5	p__Bacteroidota	c__Bacteroidia	o__Flavobacteriales	f__Crocinitomicaceae	g__UBA952	s__
ILMN-20200430-m9	Bin_METABAT__215_1-contigs.fa	ILMN-PACB-20200430-m9-m6	p__Bacteroidota	c__Bacteroidia	o__Flavobacteriales	f__Crocinitomicaceae	g__UBA952	s__
ILMN-20200430-m55	Bin_Bin_127_sub_1-contigs.fa		p__Proteobacteria	c__Alphaproteobacteria	o__Caulobacterales	f__Maricaulaceae	g__Hellea	s__
ILMN-20200430-m56	Bin_contigs_Bin_207_1-contigs.fa		p__Proteobacteria	c__Alphaproteobacteria	o__Pelagibacterales	f__Pelagibacteraceae	g__Pelagibacter	s__
ILMN-20200430-m57	Bin_contigs_Bin_347_1-contigs.fa		p__Proteobacteria	c__Alphaproteobacteria	o__Pelagibacterales	f__Pelagibacteraceae	g__Pelagibacter	s__
ILMN-20200430-m58	Bin_Bin_263_sub_1-contigs.fa		p__Proteobacteria	c__Alphaproteobacteria	o__Puniceispirillales	f__AAA536-G10	g__AAA536-G10	s__
ILMN-20200430-m59	Bin_METABAT__161_1-contigs.fa		p__Proteobacteria	c__Alphaproteobacteria	o__Puniceispirillales	f__Puniceispirillaceae	g__UBA3439	s__UBA3439
ILMN-20200430-m60	Bin_METABAT__247_1-contigs.fa		p__Proteobacteria	c__Alphaproteobacteria	o__Rhizobiales	f__Rhizobiaceae	g__R2A130	s__
ILMN-20200430-m61	Bin_Bin_129_1-contigs.fa		p__Proteobacteria	c__Alphaproteobacteria	o__Rhodobacterales	f__Rhodobacteraceae	g__Amylibacter	s__Amylibacter
ILMN-20200430-m62	Bin_Bin_264_1-contigs.fa		p__Proteobacteria	c__Alphaproteobacteria	o__Rhodobacterales	f__Rhodobacteraceae	g__Amylibacter	s__Amylibacter
ILMN-20200430-m63	Bin_MAXBIN__156_sub_1-contigs.fa		p__Proteobacteria	c__Alphaproteobacteria	o__Rhodobacterales	f__Rhodobacteraceae	g__LGRT01	s__LGRT01
ILMN-20200430-m64	Bin_Bin_21_1-contigs.fa		p__Proteobacteria	c__Alphaproteobacteria	o__Rhodobacterales	f__Rhodobacteraceae	g__Planktomarina	s__Planktomarina
ILMN-20200430-m68	Bin_METABAT__121_1-contigs.fa		p__Proteobacteria	c__Alphaproteobacteria	o__UBA7985	f__UBA7985	g__UBA7985	s__
ILMN-20200430-m70	Bin_MAXBIN__030_1-contigs.fa		p__Proteobacteria	c__Gammaproteobacteria	o__Burkholderiales	f__Burkholderiaceae	g__RS62	s__RS62
ILMN-20200430-m71	Bin_METABAT__102_1-contigs.fa		p__Proteobacteria	c__Gammaproteobacteria	o__Burkholderiales	f__Methylophilaceae	g__BACL14	s__
ILMN-20200430-m72	Bin_contigs_Bin_104_1-contigs.fa		p__Proteobacteria	c__Gammaproteobacteria	o__Burkholderiales	f__Methylophilaceae	g__BACL14	s__BACL14
ILMN-20200430-m73	Bin_contigs_Bin_80_1-contigs.fa		p__Proteobacteria	c__Gammaproteobacteria	o__Enterobacterales	f__Alteromonadaceae	g__Glaciecola	s__Glaciecola
ILMN-20200430-m74	Bin_METABAT__238_1-contigs.fa		p__Proteobacteria	c__Gammaproteobacteria	o__Enterobacterales	f__Alteromonadaceae	g__Paraglaciecola	s__
ILMN-20200430-m75	Bin_contigs_Bin_611_sub_1-contigs.fa		p__Proteobacteria	c__Gammaproteobacteria	o__Nitrosococcales	f__Methylophagaceae	g__GCA-002733105	s__
ILMN-20200430-m76	Bin_Bin_223_sub_1-contigs.fa		p__Proteobacteria	c__Gammaproteobacteria	o__Pseudomonadales	f__Halieaceae	g__Luminiphilus	s__
ILMN-20200430-m77	Bin_Bin_248_1-contigs.fa		p__Proteobacteria	c__Gammaproteobacteria	o__Pseudomonadales	f__Halieaceae	g__Luminiphilus	s__
ILMN-20200430-m79	Bin_METABAT__181_1-contigs.fa		p__Proteobacteria	c__Gammaproteobacteria	o__Pseudomonadales	f__Halieaceae	g__Luminiphilus	s__Luminiphilus
ILMN-20200430-m81	Bin_Bin_208_1-contigs.fa		p__Proteobacteria	c__Gammaproteobacteria	o__Pseudomonadales	f__Porticoccaceae	g__HTCC2207	s__
ILMN-20200430-m82	Bin_Bin_220_sub_1-contigs.fa		p__Proteobacteria	c__Gammaproteobacteria	o__Pseudomonadales	f__Porticoccaceae	g__HTCC2207	s__
ILMN-20200430-m83	Bin_Bin_6_sub_1-contigs.fa		p__Proteobacteria	c__Gammaproteobacteria	o__Pseudomonadales	f__Porticoccaceae	g__HTCC2207	s__
ILMN-20200430-m85	Bin_contigs_Bin_65_1-contigs.fa		p__Proteobacteria	c__Gammaproteobacteria	o__Pseudomonadales	f__Porticoccaceae	g__HTCC2207	s__
ILMN-20200430-m86	Bin_METABAT__98_1-contigs.fa		p__Proteobacteria	c__Gammaproteobacteria	o__Pseudomonadales	f__Porticoccaceae	g__Porticoccus	s__Porticoccus
ILMN-20200430-m87	Bin_METABAT__280_1-contigs.fa		p__Proteobacteria	c__Gammaproteobacteria	o__Pseudomonadales	f__Pseudohongiellaceae	g__OM182	s__OM182
ILMN-20200430-m88	Bin_MAXBIN__168_1-contigs.fa		p__Proteobacteria	c__Gammaproteobacteria	o__Pseudomonadales	f__UBA7434	g__UBA7434	s__UBA7434
ILMN-20200430-m89	Bin_contigs_Bin_406_1-contigs.fa		p__Proteobacteria	c__Gammaproteobacteria	o__SAR86	f__D2472	g__CACEJU01	s__
ILMN-20200430-m90	Bin_METABAT__11_1-contigs.fa		p__Proteobacteria	c__Gammaproteobacteria	o__SAR86	f__D2472	g__D2472	s__
ILMN-20200430-m65	Bin_Bin_161_1-contigs.fa	ILMN-PACB-20200430-m65-m29	p__Proteobacteria	c__Alphaproteobacteria	o__Rhodobacterales	f__Rhodobacteraceae	g__Tateyamaria	s__
ILMN-20200430-m66	Bin_METABAT__146_1-contigs.fa	ILMN-PACB-20200430-m66-m28	p__Proteobacteria	c__Alphaproteobacteria	o__Rhodobacterales	f__Rhodobacteraceae	g__Tateyamaria	s__Tateyamaria
ILMN-20200430-m67	Bin_METABAT__154_1-contigs.fa	ILMN-PACB-20200430-m67-m30	p__Proteobacteria	c__Alphaproteobacteria	o__Rhodobacterales	f__Rhodobacteraceae	g__WLWX01	s__
ILMN-20200430-m69	Bin_contigs_Bin_1_1-contigs.fa	ILMN-PACB-20200430-m69-m31	p__Proteobacteria	c__Gammaproteobacteria	o__Arenicellales	f__Arenicellaceae	g__Arenicella	s__Arenicella
ILMN-20200430-m78	Bin_METABAT__210_1-contigs.fa	ILMN-PACB-20200430-m78-m32	p__Proteobacteria	c__Gammaproteobacteria	o__Pseudomonadales	f__Halieaceae	g__Luminiphilus	s__
ILMN-20200430-m80	Bin_contigs_Bin_49_1-contigs.fa	ILMN-PACB-20200430-m80-m33	p__Proteobacteria	c__Gammaproteobacteria	o__Pseudomonadales	f__Halieaceae	g__Luminiphilus	s__Luminiphilus
ILMN-20200430-m84	Bin_contigs_Bin_405_1-contigs.fa	ILMN-PACB-20200430-m84-m35	p__Proteobacteria	c__Gammaproteobacteria	o__Pseudomonadales	f__Porticoccaceae	g__HTCC2207	s__
ILMN-20200430-m92	Bin_contigs_Bin_354_1-contigs.fa		p__Thermoplasmatota	c__Poseidoniia_A	o__Poseidoniales	f__Poseidoniaceae	g__MGIIa-L1	s__MGIIa-L1
ILMN-20200430-m91	Bin_contigs_Bin_626_1-contigs.fa		p__Verrucomicrobiota	c__Verrucomicrobiae	o__Opitutales	f__DSM-45221	g__BACL24	s__BACL24

## Sheet: 20200430-LR
MAG name in Manuscript	MAG raw name	MAG pair name	Phylum	Class	Order	Family	Genus	Species
PACB-20200430-m3	METABAT__31_1-contigs.fa	ILMN-PACB-20200430-m2-m3	p__Actinobacteriota	c__Actinomycetia	o__Actinomycetales	f__Microbacteriaceae	g__Pontimonas	s__
PACB-20200430-m1	METABAT__100_1-contigs.fa		p__Actinobacteriota	c__Acidimicrobiia	o__Acidimicrobiales	f__UBA10347	g__UBA10347	s__
PACB-20200430-m2	METABAT__53_1-contigs.fa		p__Actinobacteriota	c__Acidimicrobiia	o__Actinomarinales	f__Actinomarinaceae	g__Actinomarina	s__Actinomarina
PACB-20200430-m7	METABAT__41_1-contigs.fa	ILMN-PACB-20200430-m11-m7	p__Bacteroidota	c__Bacteroidia	o__Flavobacteriales	f__Flavobacteriaceae	g__CAU-1491	s__
PACB-20200430-m8	METABAT__135_1-contigs.fa	ILMN-PACB-20200430-m15-m8	p__Bacteroidota	c__Bacteroidia	o__Flavobacteriales	f__Flavobacteriaceae	g__Hel1-33-131	s__
PACB-20200430-m9	METABAT__148_1-contigs.fa	ILMN-PACB-20200430-m17-m9	p__Bacteroidota	c__Bacteroidia	o__Flavobacteriales	f__Flavobacteriaceae	g__MAG-120531	s__MAG-120531
PACB-20200430-m10	METABAT__33_1-contigs.fa	ILMN-PACB-20200430-m18-m10	p__Bacteroidota	c__Bacteroidia	o__Flavobacteriales	f__Flavobacteriaceae	g__MAG-121220-bin8	s__MAG-121220-bin8
PACB-20200430-m11	METABAT__28_1-contigs.fa	ILMN-PACB-20200430-m21-m11	p__Bacteroidota	c__Bacteroidia	o__Flavobacteriales	f__Flavobacteriaceae	g__MS024-2A	s__MS024-2A
PACB-20200430-m14	METABAT__87_1-contigs.fa	ILMN-PACB-20200430-m23-m14	p__Bacteroidota	c__Bacteroidia	o__Flavobacteriales	f__Flavobacteriaceae	g__Polaribacter	s__
PACB-20200430-m13	METABAT__51_1-contigs.fa	ILMN-PACB-20200430-m24-m13	p__Bacteroidota	c__Bacteroidia	o__Flavobacteriales	f__Flavobacteriaceae	g__Polaribacter	s__
PACB-20200430-m12	METABAT__132_1-contigs.fa	ILMN-PACB-20200430-m26-m12	p__Bacteroidota	c__Bacteroidia	o__Flavobacteriales	f__Flavobacteriaceae	g__Polaribacter	s__
PACB-20200430-m15	METABAT__89-contigs.fa	ILMN-PACB-20200430-m27-m15	p__Bacteroidota	c__Bacteroidia	o__Flavobacteriales	f__Flavobacteriaceae	g__Polaribacter	s__
PACB-20200430-m16	METABAT__88_1-contigs.fa	ILMN-PACB-20200430-m28-m16	p__Bacteroidota	c__Bacteroidia	o__Flavobacteriales	f__Flavobacteriaceae	g__Polaribacter	s__Polaribacter
PACB-20200430-m17	METABAT__30_1-contigs.fa	ILMN-PACB-20200430-m30-m17	p__Bacteroidota	c__Bacteroidia	o__Flavobacteriales	f__Flavobacteriaceae	g__	s__
PACB-20200430-m20	METABAT__50_1-contigs.fa	ILMN-PACB-20200430-m32-m20	p__Bacteroidota	c__Bacteroidia	o__Flavobacteriales	f__Flavobacteriaceae	g__UBA7428	s__
PACB-20200430-m21	METABAT__67_1-contigs.fa	ILMN-PACB-20200430-m33-m21	p__Bacteroidota	c__Bacteroidia	o__Flavobacteriales	f__Flavobacteriaceae	g__UBA7428	s__
PACB-20200430-m23	METABAT__47_1-contigs.fa	ILMN-PACB-20200430-m35-m23	p__Bacteroidota	c__Bacteroidia	o__Flavobacteriales	f__Flavobacteriaceae	g__Ulvibacter_B	s__
PACB-20200430-m24	METABAT__76_1-contigs.fa	ILMN-PACB-20200430-m36-m24	p__Bacteroidota	c__Bacteroidia	o__Flavobacteriales	f__Flavobacteriaceae	g__Ulvibacter_B	s__
PACB-20200430-m4	METABAT__99_1-contigs.fa	ILMN-PACB-20200430-m4-m4	p__Bacteroidota	c__Bacteroidia	o__Chitinophagales	f__Saprospiraceae	g__Aureispira	s__
PACB-20200430-m25	METABAT__127_1-contigs.fa	ILMN-PACB-20200430-m41-m25	p__Bacteroidota	c__Bacteroidia	o__Flavobacteriales	f__Schleiferiaceae	g__UBA10364	s__UBA10364
PACB-20200430-m26	METABAT__23-contigs.fa	ILMN-PACB-20200430-m45-m26	p__Bacteroidota	c__Bacteroidia	o__Flavobacteriales	f__UA16	g__UBA8752	s__
PACB-20200430-m27	METABAT__121_1-contigs.fa	ILMN-PACB-20200430-m46-m27	p__Bacteroidota	c__Bacteroidia	o__Flavobacteriales	f__UA16	g__UBA8752	s__UBA8752
PACB-20200430-m5	METABAT__120_1-contigs.fa	ILMN-PACB-20200430-m8-m5	p__Bacteroidota	c__Bacteroidia	o__Flavobacteriales	f__Crocinitomicaceae	g__UBA952	s__
PACB-20200430-m6	METABAT__21_1-contigs.fa	ILMN-PACB-20200430-m9-m6	p__Bacteroidota	c__Bacteroidia	o__Flavobacteriales	f__Crocinitomicaceae	g__UBA952	s__
PACB-20200430-m18	METABAT__60_1-contigs.fa		p__Bacteroidota	c__Bacteroidia	o__Flavobacteriales	f__Flavobacteriaceae	g__SCGC-AAA160-P02	s__
PACB-20200430-m19	METABAT__42_1-contigs.fa		p__Bacteroidota	c__Bacteroidia	o__Flavobacteriales	f__Flavobacteriaceae	g__SGZJ01	s__SGZJ01
PACB-20200430-m22	METABAT__141_1-contigs.fa		p__Bacteroidota	c__Bacteroidia	o__Flavobacteriales	f__Flavobacteriaceae	g__UBA7428	s__UBA7428
PACB-20200430-m29	METABAT__61_1-contigs.fa	ILMN-PACB-20200430-m65-m29	p__Proteobacteria	c__Alphaproteobacteria	o__Rhodobacterales	f__Rhodobacteraceae	g__Tateyamaria	s__
PACB-20200430-m28	METABAT__17_1-contigs.fa	ILMN-PACB-20200430-m66-m28	p__Proteobacteria	c__Alphaproteobacteria	o__Rhodobacterales	f__Rhodobacteraceae	g__Tateyamaria	s__
PACB-20200430-m30	METABAT__16_1-contigs.fa	ILMN-PACB-20200430-m67-m30	p__Proteobacteria	c__Alphaproteobacteria	o__Rhodobacterales	f__Rhodobacteraceae	g__WLWX01	s__
PACB-20200430-m31	METABAT__114_1-contigs.fa	ILMN-PACB-20200430-m69-m31	p__Proteobacteria	c__Gammaproteobacteria	o__Arenicellales	f__Arenicellaceae	g__Arenicella	s__Arenicella
PACB-20200430-m32	METABAT__145_1-contigs.fa	ILMN-PACB-20200430-m78-m32	p__Proteobacteria	c__Gammaproteobacteria	o__Pseudomonadales	f__Halieaceae	g__Luminiphilus	s__
PACB-20200430-m33	METABAT__78_1-contigs.fa	ILMN-PACB-20200430-m80-m33	p__Proteobacteria	c__Gammaproteobacteria	o__Pseudomonadales	f__Halieaceae	g__Luminiphilus	s__
PACB-20200430-m35	METABAT__25-contigs.fa	ILMN-PACB-20200430-m84-m35	p__Proteobacteria	c__Gammaproteobacteria	o__Pseudomonadales	f__Porticoccaceae	g__HTCC2207	s__
PACB-20200430-m34	METABAT__59_1-contigs.fa		p__Proteobacteria	c__Gammaproteobacteria	o__Pseudomonadales	f__Halieaceae	g__Luminiphilus	s__Luminiphilus
PACB-20200430-m36	METABAT__129_1-contigs.fa		p__Verrucomicrobiota	c__Verrucomicrobiae	o__Verrucomicrobiales	f__Akkermansiaceae	g__UBA985	s__UBA985

## Sheet: 20200506-SR
MAG name in Manuscript	MAG raw name	MAG pair name	Phylum	Class	Order	Family	Genus	Species
ILMN-20200506-m2	Bin_METABAT__171_1-contigs.fa		p__Actinobacteriota	c__Actinomycetia	o__Nanopelagicales	f__S36-B12	g__S36-B12	s__S36-B12
ILMN-20200506-m1	Bin_METABAT__213_1-contigs.fa	ILMN-PACB-20200506-m1-m2	p__Actinobacteriota	c__Acidimicrobiia	o__Actinomarinales	f__Actinomarinaceae	g__Actinomarina	s__Actinomarina
ILMN-20200506-m11	Bin_METABAT__7_1-contigs.fa		p__Bacteroidota	c__Bacteroidia	o__Flavobacteriales	f__Flavobacteriaceae	g__GCA-002733185	s__GCA-002733185
ILMN-20200506-m20	Bin_contigs_Bin_153_1-contigs.fa		p__Bacteroidota	c__Bacteroidia	o__Flavobacteriales	f__Flavobacteriaceae	g__Polaribacter	s__
ILMN-20200506-m23	Bin_METABAT__145_1-contigs.fa		p__Bacteroidota	c__Bacteroidia	o__Flavobacteriales	f__Flavobacteriaceae	g__	s__
ILMN-20200506-m25	Bin_Bin_120_sub_2-contigs.fa		p__Bacteroidota	c__Bacteroidia	o__Flavobacteriales	f__Flavobacteriaceae	g__SCGC-AAA160-P02	s__
ILMN-20200506-m26	Bin_Bin_232_sub_2-contigs.fa		p__Bacteroidota	c__Bacteroidia	o__Flavobacteriales	f__Flavobacteriaceae	g__SCGC-AAA160-P02	s__
ILMN-20200506-m27	Bin_MAXBIN__008_sub_1-contigs.fa		p__Bacteroidota	c__Bacteroidia	o__Flavobacteriales	f__Flavobacteriaceae	g__SGZJ01	s__SGZJ01
ILMN-20200506-m3	Bin_METABAT__113_1-contigs.fa		p__Bacteroidota	c__Bacteroidia	o__Chitinophagales	f__Saprospiraceae	g__	s__
ILMN-20200506-m35	Bin_METABAT__98_1-contigs.fa		p__Bacteroidota	c__Bacteroidia	o__Flavobacteriales	f__UA16	g__UBA8752	s__UBA8752
ILMN-20200506-m36	Bin_METABAT__217_1-contigs.fa		p__Bacteroidota	c__Bacteroidia	o__Flavobacteriales	f__UBA10066	g__GCA-2716065	s__
ILMN-20200506-m38	Bin_METABAT__5_1-contigs.fa		p__Bacteroidota	c__Bacteroidia	o__Flavobacteriales	f__Vicingaceae	g__BCD18	s__
ILMN-20200506-m41	Bin_METABAT__133_1-contigs.fa		p__Bacteroidota	c__Bacteroidia	o__NS11-12g	f__UBA955	g__	s__
ILMN-20200506-m8	Bin_Bin_224_1-contigs.fa		p__Bacteroidota	c__Bacteroidia	o__Flavobacteriales	f__Flavobacteriaceae	g__BACL21	s__BACL21
ILMN-20200506-m10	Bin_METABAT__174_1-contigs.fa	ILMN-PACB-20200506-m10-m9	p__Bacteroidota	c__Bacteroidia	o__Flavobacteriales	f__Flavobacteriaceae	g__Flavicella	s__
ILMN-20200506-m12	Bin_Bin_100_1-contigs.fa	ILMN-PACB-20200506-m12-m10	p__Bacteroidota	c__Bacteroidia	o__Flavobacteriales	f__Flavobacteriaceae	g__Hel1-33-131	s__
ILMN-20200506-m13	Bin_contigs_Bin_231_sub_1-contigs.fa	ILMN-PACB-20200506-m13-m11	p__Bacteroidota	c__Bacteroidia	o__Flavobacteriales	f__Flavobacteriaceae	g__Hel1-33-131	s__
ILMN-20200506-m14	Bin_contigs_Bin_252_sub_1-contigs.fa	ILMN-PACB-20200506-m14-m12	p__Bacteroidota	c__Bacteroidia	o__Flavobacteriales	f__Flavobacteriaceae	g__Hel1-33-131	s__
ILMN-20200506-m15	Bin_Bin_7_1-contigs.fa	ILMN-PACB-20200506-m15-m13	p__Bacteroidota	c__Bacteroidia	o__Flavobacteriales	f__Flavobacteriaceae	g__MAG-120531	s__MAG-120531
ILMN-20200506-m16	Bin_contigs_Bin_326_sub_1-contigs.fa	ILMN-PACB-20200506-m16-m14	p__Bacteroidota	c__Bacteroidia	o__Flavobacteriales	f__Flavobacteriaceae	g__MAG-121220-bin8	s__MAG-121220-bin8
ILMN-20200506-m17	Bin_contigs_Bin_147_1-contigs.fa	ILMN-PACB-20200506-m17-m15	p__Bacteroidota	c__Bacteroidia	o__Flavobacteriales	f__Flavobacteriaceae	g__MED-G11	s__
ILMN-20200506-m18	Bin_contigs_Bin_285_1-contigs.fa	ILMN-PACB-20200506-m18-m16	p__Bacteroidota	c__Bacteroidia	o__Flavobacteriales	f__Flavobacteriaceae	g__MED-G11	s__MED-G11
ILMN-20200506-m19	Bin_contigs_Bin_586_1-contigs.fa	ILMN-PACB-20200506-m19-m17	p__Bacteroidota	c__Bacteroidia	o__Flavobacteriales	f__Flavobacteriaceae	g__MS024-2A	s__MS024-2A
ILMN-20200506-m21	Bin_METABAT__180_1-contigs.fa	ILMN-PACB-20200506-m21-m19	p__Bacteroidota	c__Bacteroidia	o__Flavobacteriales	f__Flavobacteriaceae	g__Polaribacter	s__
ILMN-20200506-m22	Bin_contigs_Bin_4_1-contigs.fa	ILMN-PACB-20200506-m22-m21	p__Bacteroidota	c__Bacteroidia	o__Flavobacteriales	f__Flavobacteriaceae	g__Polaribacter	s__Polaribacter
ILMN-20200506-m24	Bin_Bin_120_sub_1-contigs.fa	ILMN-PACB-20200506-m24-m22	p__Bacteroidota	c__Bacteroidia	o__Flavobacteriales	f__Flavobacteriaceae	g__SCGC-AAA160-P02	s__
ILMN-20200506-m28	Bin_Bin_151_sub_1-contigs.fa	ILMN-PACB-20200506-m28-m23	p__Bacteroidota	c__Bacteroidia	o__Flavobacteriales	f__Flavobacteriaceae	g__UBA7428	s__
ILMN-20200506-m29	Bin_contigs_Bin_331_1-contigs.fa	ILMN-PACB-20200506-m29-m24	p__Bacteroidota	c__Bacteroidia	o__Flavobacteriales	f__Flavobacteriaceae	g__UBA7428	s__
ILMN-20200506-m30	Bin_contigs_Bin_257_1-contigs.fa	ILMN-PACB-20200506-m30-m26	p__Bacteroidota	c__Bacteroidia	o__Flavobacteriales	f__Flavobacteriaceae	g__Ulvibacter_B	s__
ILMN-20200506-m31	Bin_METABAT__60_1-contigs.fa	ILMN-PACB-20200506-m31-m29	p__Bacteroidota	c__Bacteroidia	o__Flavobacteriales	f__Schleiferiaceae	g__UBA10364	s__UBA10364
ILMN-20200506-m32	Bin_contigs_Bin_412_1-contigs.fa	ILMN-PACB-20200506-m32-m30	p__Bacteroidota	c__Bacteroidia	o__Flavobacteriales	f__Schleiferiaceae	g__UBA10364	s__UBA10364
ILMN-20200506-m33	Bin_METABAT__192_1-contigs.fa	ILMN-PACB-20200506-m33-m33	p__Bacteroidota	c__Bacteroidia	o__Flavobacteriales	f__UA16	g__UA16	s__UA16
ILMN-20200506-m34	Bin_contigs_Bin_292_1-contigs.fa	ILMN-PACB-20200506-m34-m35	p__Bacteroidota	c__Bacteroidia	o__Flavobacteriales	f__UA16	g__UBA8752	s__UBA8752
ILMN-20200506-m37	Bin_METABAT__17_1-contigs.fa	ILMN-PACB-20200506-m37-m36	p__Bacteroidota	c__Bacteroidia	o__Flavobacteriales	f__UBA7430	g__UBA7430	s__UBA7430
ILMN-20200506-m39	Bin_contigs_Bin_350_1-contigs.fa	ILMN-PACB-20200506-m39-m37	p__Bacteroidota	c__Bacteroidia	o__NS11-12g	f__UBA9320	g__UBA9320	s__
ILMN-20200506-m4	Bin_contigs_Bin_77_sub_2-contigs.fa	ILMN-PACB-20200506-m4-m3	p__Bacteroidota	c__Bacteroidia	o__Cytophagales	f__Cyclobacteriaceae	g__Fabibacter	s__Fabibacter
ILMN-20200506-m40	Bin_contigs_Bin_566_1-contigs.fa	ILMN-PACB-20200506-m40-m38	p__Bacteroidota	c__Bacteroidia	o__NS11-12g	f__UBA9320	g__UBA987	s__UBA987
ILMN-20200506-m42	Bin_MAXBIN__075_sub_1-contigs.fa	ILMN-PACB-20200506-m42-m39	p__Bacteroidota	c__Rhodothermia	o__Rhodothermales	f__UBA10348	g__	s__
ILMN-20200506-m5	Bin_Bin_78_sub_1-contigs.fa	ILMN-PACB-20200506-m5-m5	p__Bacteroidota	c__Bacteroidia	o__Cytophagales	f__Cyclobacteriaceae	g__UBA4465	s__UBA4465
ILMN-20200506-m6	Bin_METABAT__123_1-contigs.fa	ILMN-PACB-20200506-m6-m6	p__Bacteroidota	c__Bacteroidia	o__Flavobacteriales	f__Crocinitomicaceae	g__UBA952	s__
ILMN-20200506-m7	Bin_METABAT__43_1-contigs.fa	ILMN-PACB-20200506-m7-m7	p__Bacteroidota	c__Bacteroidia	o__Flavobacteriales	f__Crocinitomicaceae	g__UBA952	s__
ILMN-20200506-m9	Bin_contigs_Bin_479_1-contigs.fa	ILMN-PACB-20200506-m9-m8	p__Bacteroidota	c__Bacteroidia	o__Flavobacteriales	f__Flavobacteriaceae	g__CAU-1491	s__
ILMN-20200506-m43	Bin_METABAT__24_1-contigs.fa		p__Proteobacteria	c__Alphaproteobacteria	o__Caulobacterales	f__Maricaulaceae	g__Hellea	s__
ILMN-20200506-m44	Bin_contigs_Bin_583_1-contigs.fa		p__Proteobacteria	c__Alphaproteobacteria	o__Pelagibacterales	f__Pelagibacteraceae	g__Pelagibacter	s__
ILMN-20200506-m46	Bin_Bin_150_sub_1-contigs.fa		p__Proteobacteria	c__Alphaproteobacteria	o__Rhizobiales	f__Rhizobiaceae	g__R2A130	s__
ILMN-20200506-m48	Bin_Bin_14_1-contigs.fa		p__Proteobacteria	c__Alphaproteobacteria	o__Rhodobacterales	f__Rhodobacteraceae	g__Amylibacter	s__Amylibacter
ILMN-20200506-m50	Bin_Bin_122_1-contigs.fa		p__Proteobacteria	c__Alphaproteobacteria	o__Rhodobacterales	f__Rhodobacteraceae	g__LGRT01	s__LGRT01
ILMN-20200506-m51	Bin_MAXBIN__003_1-contigs.fa		p__Proteobacteria	c__Alphaproteobacteria	o__Rhodobacterales	f__Rhodobacteraceae	g__Planktomarina	s__Planktomarina
ILMN-20200506-m54	Bin_contigs_Bin_199_sub_1-contigs.fa		p__Proteobacteria	c__Alphaproteobacteria	o__Rhodobacterales	f__Rhodobacteraceae	g__WLWX01	s__
ILMN-20200506-m57	Bin_contigs_Bin_442_1-contigs.fa		p__Proteobacteria	c__Gammaproteobacteria	o__Burkholderiales	f__Methylophilaceae	g__BACL14	s__
ILMN-20200506-m58	Bin_Bin_17_sub_1-contigs.fa		p__Proteobacteria	c__Gammaproteobacteria	o__Burkholderiales	f__Methylophilaceae	g__BACL14	s__BACL14
ILMN-20200506-m60	Bin_contigs_Bin_37_1-contigs.fa		p__Proteobacteria	c__Gammaproteobacteria	o__Nitrosococcales	f__Methylophagaceae	g__	s__
ILMN-20200506-m64	Bin_contigs_Bin_580_1-contigs.fa		p__Proteobacteria	c__Gammaproteobacteria	o__Pseudomonadales	f__HTCC2089	g__UBA9926	s__UBA9926
ILMN-20200506-m67	Bin_Bin_169_1-contigs.fa		p__Proteobacteria	c__Gammaproteobacteria	o__Pseudomonadales	f__Porticoccaceae	g__HTCC2207	s__HTCC2207
ILMN-20200506-m71	Bin_Bin_24_1-contigs.fa		p__Proteobacteria	c__Gammaproteobacteria	o__SAR86	f__D2472	g__D2472	s__
ILMN-20200506-m45	Bin_contigs_Bin_81_1-contigs.fa	ILMN-PACB-20200506-m45-m40	p__Proteobacteria	c__Alphaproteobacteria	o__Pelagibacterales	f__Pelagibacteraceae	g__Pelagibacter	s__
ILMN-20200506-m47	Bin_contigs_Bin_302_1-contigs.fa	ILMN-PACB-20200506-m47-m43	p__Proteobacteria	c__Alphaproteobacteria	o__Rhodobacterales	f__Rhodobacteraceae	g__Amylibacter	s__Amylibacter
ILMN-20200506-m49	Bin_contigs_Bin_421_2-contigs.fa	ILMN-PACB-20200506-m49-m45	p__Proteobacteria	c__Alphaproteobacteria	o__Rhodobacterales	f__Rhodobacteraceae	g__Ascidiaceihabitans	s__Ascidiaceihabitans
ILMN-20200506-m52	Bin_METABAT__219_1-contigs.fa	ILMN-PACB-20200506-m52-m46	p__Proteobacteria	c__Alphaproteobacteria	o__Rhodobacterales	f__Rhodobacteraceae	g__Tateyamaria	s__
ILMN-20200506-m53	Bin_METABAT__81_1-contigs.fa	ILMN-PACB-20200506-m53-m47	p__Proteobacteria	c__Alphaproteobacteria	o__Rhodobacterales	f__Rhodobacteraceae	g__Tateyamaria	s__Tateyamaria
ILMN-20200506-m55	Bin_Bin_112_1-contigs.fa	ILMN-PACB-20200506-m55-m48	p__Proteobacteria	c__Alphaproteobacteria	o__UBA7985	f__UBA7985	g__UBA7985	s__
ILMN-20200506-m56	Bin_METABAT__39_1-contigs.fa	ILMN-PACB-20200506-m56-m49	p__Proteobacteria	c__Gammaproteobacteria	o__Arenicellales	f__Arenicellaceae	g__Arenicella	s__Arenicella
ILMN-20200506-m59	Bin_METABAT__30_1-contigs.fa	ILMN-PACB-20200506-m59-m51	p__Proteobacteria	c__Gammaproteobacteria	o__Enterobacterales	f__Alteromonadaceae	g__Glaciecola	s__Glaciecola
ILMN-20200506-m61	Bin_METABAT__91_1-contigs.fa	ILMN-PACB-20200506-m61-m52	p__Proteobacteria	c__Gammaproteobacteria	o__Pseudomonadales	f__Halieaceae	g__Luminiphilus	s__
ILMN-20200506-m62	Bin_contigs_Bin_299_1-contigs.fa	ILMN-PACB-20200506-m62-m53	p__Proteobacteria	c__Gammaproteobacteria	o__Pseudomonadales	f__Halieaceae	g__Luminiphilus	s__Luminiphilus
ILMN-20200506-m63	Bin_Bin_41_1-contigs.fa	ILMN-PACB-20200506-m63-m54	p__Proteobacteria	c__Gammaproteobacteria	o__Pseudomonadales	f__Halieaceae	g__Luminiphilus	s__Luminiphilus
ILMN-20200506-m65	Bin_Bin_64_sub_1-contigs.fa	ILMN-PACB-20200506-m65-m56	p__Proteobacteria	c__Gammaproteobacteria	o__Pseudomonadales	f__Porticoccaceae	g__HTCC2207	s__
ILMN-20200506-m66	Bin_contigs_Bin_58_1-contigs.fa	ILMN-PACB-20200506-m66-m57	p__Proteobacteria	c__Gammaproteobacteria	o__Pseudomonadales	f__Porticoccaceae	g__HTCC2207	s__
ILMN-20200506-m68	Bin_Bin_123_sub_1-contigs.fa	ILMN-PACB-20200506-m68-m60	p__Proteobacteria	c__Gammaproteobacteria	o__Pseudomonadales	f__Porticoccaceae	g__HTCC2207	s__HTCC2207
ILMN-20200506-m69	Bin_contigs_Bin_24_1-contigs.fa	ILMN-PACB-20200506-m69-m61	p__Proteobacteria	c__Gammaproteobacteria	o__Pseudomonadales	f__Pseudohongiellaceae	g__OM182	s__OM182
ILMN-20200506-m70	Bin_Bin_176_1-contigs.fa	ILMN-PACB-20200506-m70-m63	p__Proteobacteria	c__Gammaproteobacteria	o__Pseudomonadales	f__UBA7434	g__UBA7434	s__UBA7434
ILMN-20200506-m75	Bin_Bin_113_1-contigs.fa		p__Thermoplasmatota	c__Poseidoniia_A	o__Poseidoniales	f__Poseidoniaceae	g__Poseidonia	s__Poseidonia
ILMN-20200506-m74	Bin_Bin_39_1-contigs.fa	ILMN-PACB-20200506-m74-m67	p__Thermoplasmatota	c__Poseidoniia_A	o__Poseidoniales	f__Poseidoniaceae	g__MGIIa-L1	s__MGIIa-L1
ILMN-20200506-m73	Bin_Bin_34_sub_1-contigs.fa		p__Verrucomicrobiota	c__Verrucomicrobiae	o__Verrucomicrobiales	f__Akkermansiaceae	g__UBA985	s__
ILMN-20200506-m72	Bin_Bin_99_sub_2-contigs.fa	ILMN-PACB-20200506-m72-m66	p__Verrucomicrobiota	c__Verrucomicrobiae	o__Opitutales	f__DSM-45221	g__BACL24	s__BACL24

## Sheet: 20200506-LR
MAG name in Manuscript	MAG raw name	MAG pair name	Phylum	Class	Order	Family	Genus	Species
PACB-20200506-m2	METABAT__190_1-contigs.fa	ILMN-PACB-20200506-m1-m2	p__Actinobacteriota	c__Acidimicrobiia	o__Actinomarinales	f__Actinomarinaceae	g__Actinomarina	s__Actinomarina
PACB-20200506-m1	METABAT__217_1-contigs.fa		p__Actinobacteriota	c__Acidimicrobiia	o__Acidimicrobiales	f__UBA10347	g__UBA10347	s__UBA10347
PACB-20200506-m9	METABAT__187_1-contigs.fa	ILMN-PACB-20200506-m10-m9	p__Bacteroidota	c__Bacteroidia	o__Flavobacteriales	f__Flavobacteriaceae	g__Flavicella	s__
PACB-20200506-m10	METABAT__134_1-contigs.fa	ILMN-PACB-20200506-m12-m10	p__Bacteroidota	c__Bacteroidia	o__Flavobacteriales	f__Flavobacteriaceae	g__Hel1-33-131	s__
PACB-20200506-m11	METABAT__246_1-contigs.fa	ILMN-PACB-20200506-m13-m11	p__Bacteroidota	c__Bacteroidia	o__Flavobacteriales	f__Flavobacteriaceae	g__Hel1-33-131	s__
PACB-20200506-m12	METABAT__305-contigs.fa	ILMN-PACB-20200506-m14-m12	p__Bacteroidota	c__Bacteroidia	o__Flavobacteriales	f__Flavobacteriaceae	g__Hel1-33-131	s__
PACB-20200506-m13	METABAT__103_1-contigs.fa	ILMN-PACB-20200506-m15-m13	p__Bacteroidota	c__Bacteroidia	o__Flavobacteriales	f__Flavobacteriaceae	g__MAG-120531	s__MAG-120531
PACB-20200506-m14	METABAT__278-contigs.fa	ILMN-PACB-20200506-m16-m14	p__Bacteroidota	c__Bacteroidia	o__Flavobacteriales	f__Flavobacteriaceae	g__MAG-121220-bin8	s__
PACB-20200506-m15	METABAT__310_1-contigs.fa	ILMN-PACB-20200506-m17-m15	p__Bacteroidota	c__Bacteroidia	o__Flavobacteriales	f__Flavobacteriaceae	g__MED-G11	s__
PACB-20200506-m16	METABAT__337_1-contigs.fa	ILMN-PACB-20200506-m18-m16	p__Bacteroidota	c__Bacteroidia	o__Flavobacteriales	f__Flavobacteriaceae	g__MED-G11	s__MED-G11
PACB-20200506-m17	METABAT__60_1-contigs.fa	ILMN-PACB-20200506-m19-m17	p__Bacteroidota	c__Bacteroidia	o__Flavobacteriales	f__Flavobacteriaceae	g__MS024-2A	s__MS024-2A
PACB-20200506-m19	METABAT__264_1-contigs.fa	ILMN-PACB-20200506-m21-m19	p__Bacteroidota	c__Bacteroidia	o__Flavobacteriales	f__Flavobacteriaceae	g__Polaribacter	s__
PACB-20200506-m21	METABAT__8_1-contigs.fa	ILMN-PACB-20200506-m22-m21	p__Bacteroidota	c__Bacteroidia	o__Flavobacteriales	f__Flavobacteriaceae	g__Polaribacter	s__Polaribacter
PACB-20200506-m22	METABAT__16_1-contigs.fa	ILMN-PACB-20200506-m24-m22	p__Bacteroidota	c__Bacteroidia	o__Flavobacteriales	f__Flavobacteriaceae	g__SCGC-AAA160-P02	s__
PACB-20200506-m23	METABAT__127_1-contigs.fa	ILMN-PACB-20200506-m28-m23	p__Bacteroidota	c__Bacteroidia	o__Flavobacteriales	f__Flavobacteriaceae	g__UBA7428	s__
PACB-20200506-m24	METABAT__236_1-contigs.fa	ILMN-PACB-20200506-m29-m24	p__Bacteroidota	c__Bacteroidia	o__Flavobacteriales	f__Flavobacteriaceae	g__UBA7428	s__
PACB-20200506-m26	METABAT__248_1-contigs.fa	ILMN-PACB-20200506-m30-m26	p__Bacteroidota	c__Bacteroidia	o__Flavobacteriales	f__Flavobacteriaceae	g__Ulvibacter_B	s__
PACB-20200506-m29	METABAT__145_1-contigs.fa	ILMN-PACB-20200506-m31-m29	p__Bacteroidota	c__Bacteroidia	o__Flavobacteriales	f__Schleiferiaceae	g__UBA10364	s__UBA10364
PACB-20200506-m30	METABAT__207_1-contigs.fa	ILMN-PACB-20200506-m32-m30	p__Bacteroidota	c__Bacteroidia	o__Flavobacteriales	f__Schleiferiaceae	g__UBA10364	s__UBA10364
PACB-20200506-m33	METABAT__265_1-contigs.fa	ILMN-PACB-20200506-m33-m33	p__Bacteroidota	c__Bacteroidia	o__Flavobacteriales	f__UA16	g__UA16	s__UA16
PACB-20200506-m35	METABAT__290_1-contigs.fa	ILMN-PACB-20200506-m34-m35	p__Bacteroidota	c__Bacteroidia	o__Flavobacteriales	f__UA16	g__UBA8752	s__UBA8752
PACB-20200506-m36	METABAT__169_1-contigs.fa	ILMN-PACB-20200506-m37-m36	p__Bacteroidota	c__Bacteroidia	o__Flavobacteriales	f__UBA7430	g__UBA7430	s__UBA7430
PACB-20200506-m37	METABAT__252_1-contigs.fa	ILMN-PACB-20200506-m39-m37	p__Bacteroidota	c__Bacteroidia	o__NS11-12g	f__UBA9320	g__UBA9320	s__
PACB-20200506-m3	METABAT__43_1-contigs.fa	ILMN-PACB-20200506-m4-m3	p__Bacteroidota	c__Bacteroidia	o__Cytophagales	f__Cyclobacteriaceae	g__Fabibacter	s__Fabibacter
PACB-20200506-m38	METABAT__112_1-contigs.fa	ILMN-PACB-20200506-m40-m38	p__Bacteroidota	c__Bacteroidia	o__NS11-12g	f__UBA9320	g__UBA987	s__UBA987
PACB-20200506-m39	METABAT__181_1-contigs.fa	ILMN-PACB-20200506-m42-m39	p__Bacteroidota	c__Rhodothermia	o__Rhodothermales	f__UBA10348	g__	s__
PACB-20200506-m5	METABAT__118_1-contigs.fa	ILMN-PACB-20200506-m5-m5	p__Bacteroidota	c__Bacteroidia	o__Cytophagales	f__Cyclobacteriaceae	g__UBA4465	s__UBA4465
PACB-20200506-m6	METABAT__294_1-contigs.fa	ILMN-PACB-20200506-m6-m6	p__Bacteroidota	c__Bacteroidia	o__Flavobacteriales	f__Crocinitomicaceae	g__UBA952	s__
PACB-20200506-m7	METABAT__98_1-contigs.fa	ILMN-PACB-20200506-m7-m7	p__Bacteroidota	c__Bacteroidia	o__Flavobacteriales	f__Crocinitomicaceae	g__UBA952	s__
PACB-20200506-m8	METABAT__64_1-contigs.fa	ILMN-PACB-20200506-m9-m8	p__Bacteroidota	c__Bacteroidia	o__Flavobacteriales	f__Flavobacteriaceae	g__CAU-1491	s__
PACB-20200506-m18	METABAT__191_1-contigs.fa		p__Bacteroidota	c__Bacteroidia	o__Flavobacteriales	f__Flavobacteriaceae	g__Polaribacter	s__
PACB-20200506-m20	METABAT__36_1-contigs.fa		p__Bacteroidota	c__Bacteroidia	o__Flavobacteriales	f__Flavobacteriaceae	g__Polaribacter	s__
PACB-20200506-m25	METABAT__320_1-contigs.fa		p__Bacteroidota	c__Bacteroidia	o__Flavobacteriales	f__Flavobacteriaceae	g__UBA7428	s__UBA7428
PACB-20200506-m27	METABAT__251_1-contigs.fa		p__Bacteroidota	c__Bacteroidia	o__Flavobacteriales	f__Flavobacteriaceae	g__Ulvibacter_B	s__
PACB-20200506-m28	METABAT__313-contigs.fa		p__Bacteroidota	c__Bacteroidia	o__Flavobacteriales	f__Schleiferiaceae	g__TMED14	s__TMED14
PACB-20200506-m31	METABAT__34_1-contigs.fa		p__Bacteroidota	c__Bacteroidia	o__Flavobacteriales	f__Schleiferiaceae	g__UBA3442	s__UBA3442
PACB-20200506-m32	METABAT__261_1-contigs.fa		p__Bacteroidota	c__Bacteroidia	o__Flavobacteriales	f__UA16	g__UA16	s__UA16
PACB-20200506-m34	METABAT__267_1-contigs.fa		p__Bacteroidota	c__Bacteroidia	o__Flavobacteriales	f__UA16	g__UBA8752	s__
PACB-20200506-m4	METABAT__226_1-contigs.fa		p__Bacteroidota	c__Bacteroidia	o__Cytophagales	f__Cyclobacteriaceae	g__UBA4465	s__
PACB-20200506-m40	METABAT__209_1-contigs.fa	ILMN-PACB-20200506-m45-m40	p__Proteobacteria	c__Alphaproteobacteria	o__Pelagibacterales	f__Pelagibacteraceae	g__Pelagibacter	s__
PACB-20200506-m43	METABAT__260_1-contigs.fa	ILMN-PACB-20200506-m47-m43	p__Proteobacteria	c__Alphaproteobacteria	o__Rhodobacterales	f__Rhodobacteraceae	g__Amylibacter	s__Amylibacter
PACB-20200506-m45	METABAT__283_1-contigs.fa	ILMN-PACB-20200506-m49-m45	p__Proteobacteria	c__Alphaproteobacteria	o__Rhodobacterales	f__Rhodobacteraceae	g__Ascidiaceihabitans	s__Ascidiaceihabitans
PACB-20200506-m46	METABAT__184-contigs.fa	ILMN-PACB-20200506-m52-m46	p__Proteobacteria	c__Alphaproteobacteria	o__Rhodobacterales	f__Rhodobacteraceae	g__Tateyamaria	s__
PACB-20200506-m47	METABAT__48_1-contigs.fa	ILMN-PACB-20200506-m53-m47	p__Proteobacteria	c__Alphaproteobacteria	o__Rhodobacterales	f__Rhodobacteraceae	g__Tateyamaria	s__
PACB-20200506-m48	METABAT__230_1-contigs.fa	ILMN-PACB-20200506-m55-m48	p__Proteobacteria	c__Alphaproteobacteria	o__UBA7985	f__UBA7985	g__UBA7985	s__
PACB-20200506-m49	METABAT__70_1-contigs.fa	ILMN-PACB-20200506-m56-m49	p__Proteobacteria	c__Gammaproteobacteria	o__Arenicellales	f__Arenicellaceae	g__Arenicella	s__Arenicella
PACB-20200506-m51	METABAT__274_1-contigs.fa	ILMN-PACB-20200506-m59-m51	p__Proteobacteria	c__Gammaproteobacteria	o__Enterobacterales	f__Alteromonadaceae	g__Glaciecola	s__Glaciecola
PACB-20200506-m52	METABAT__54_1-contigs.fa	ILMN-PACB-20200506-m61-m52	p__Proteobacteria	c__Gammaproteobacteria	o__Pseudomonadales	f__Halieaceae	g__Luminiphilus	s__
PACB-20200506-m53	METABAT__100_1-contigs.fa	ILMN-PACB-20200506-m62-m53	p__Proteobacteria	c__Gammaproteobacteria	o__Pseudomonadales	f__Halieaceae	g__Luminiphilus	s__Luminiphilus
PACB-20200506-m54	METABAT__259_1-contigs.fa	ILMN-PACB-20200506-m63-m54	p__Proteobacteria	c__Gammaproteobacteria	o__Pseudomonadales	f__Halieaceae	g__Luminiphilus	s__Luminiphilus
PACB-20200506-m56	METABAT__113_1-contigs.fa	ILMN-PACB-20200506-m65-m56	p__Proteobacteria	c__Gammaproteobacteria	o__Pseudomonadales	f__Porticoccaceae	g__HTCC2207	s__
PACB-20200506-m57	METABAT__17_1-contigs.fa	ILMN-PACB-20200506-m66-m57	p__Proteobacteria	c__Gammaproteobacteria	o__Pseudomonadales	f__Porticoccaceae	g__HTCC2207	s__
PACB-20200506-m60	METABAT__211_1-contigs.fa	ILMN-PACB-20200506-m68-m60	p__Proteobacteria	c__Gammaproteobacteria	o__Pseudomonadales	f__Porticoccaceae	g__HTCC2207	s__HTCC2207
PACB-20200506-m61	METABAT__234_1-contigs.fa	ILMN-PACB-20200506-m69-m61	p__Proteobacteria	c__Gammaproteobacteria	o__Pseudomonadales	f__Pseudohongiellaceae	g__OM182	s__OM182
PACB-20200506-m63	METABAT__266_1-contigs.fa	ILMN-PACB-20200506-m70-m63	p__Proteobacteria	c__Gammaproteobacteria	o__Pseudomonadales	f__UBA7434	g__UBA7434	s__UBA7434
PACB-20200506-m41	METABAT__325_1-contigs.fa		p__Proteobacteria	c__Alphaproteobacteria	o__Puniceispirillales	f__Puniceispirillaceae	g__UBA3439	s__
PACB-20200506-m42	METABAT__115_1-contigs.fa		p__Proteobacteria	c__Alphaproteobacteria	o__Puniceispirillales	f__Puniceispirillaceae	g__UBA3439	s__UBA3439
PACB-20200506-m44	METABAT__108_1-contigs.fa		p__Proteobacteria	c__Alphaproteobacteria	o__Rhodobacterales	f__Rhodobacteraceae	g__Ascidiaceihabitans	s__Ascidiaceihabitans
PACB-20200506-m50	METABAT__89_1-contigs.fa		p__Proteobacteria	c__Gammaproteobacteria	o__Burkholderiales	f__Methylophilaceae	g__BACL14	s__
PACB-20200506-m55	METABAT__116_1-contigs.fa		p__Proteobacteria	c__Gammaproteobacteria	o__Pseudomonadales	f__Nitrincolaceae	g__ASP10-02a	s__ASP10-02a
PACB-20200506-m58	METABAT__93_1-contigs.fa		p__Proteobacteria	c__Gammaproteobacteria	o__Pseudomonadales	f__Porticoccaceae	g__HTCC2207	s__
PACB-20200506-m59	METABAT__120_1-contigs.fa		p__Proteobacteria	c__Gammaproteobacteria	o__Pseudomonadales	f__Porticoccaceae	g__HTCC2207	s__HTCC2207
PACB-20200506-m62	METABAT__208_1-contigs.fa		p__Proteobacteria	c__Gammaproteobacteria	o__Pseudomonadales	f__Pseudohongiellaceae	g__UBA9145	s__UBA9145
PACB-20200506-m64	METABAT__318_1-contigs.fa		p__Proteobacteria	c__Gammaproteobacteria	o__SAR86	f__D2472	g__CACEJU01	s__
PACB-20200506-m65	METABAT__219_1-contigs.fa		p__Proteobacteria	c__Gammaproteobacteria	o__SAR86	f__D2472	g__SCGC-AAA076-P13	s__
PACB-20200506-m67	METABAT__159_1-contigs.fa	ILMN-PACB-20200506-m74-m67	p__Thermoplasmatota	c__Poseidoniia_A	o__Poseidoniales	f__Poseidoniaceae	g__MGIIa-L1	s__MGIIa-L1
PACB-20200506-m66	METABAT__30_1-contigs.fa	ILMN-PACB-20200506-m72-m66	p__Verrucomicrobiota	c__Verrucomicrobiae	o__Opitutales	f__DSM-45221	g__BACL24	s__BACL24

## Sheet: Accession numbers
Assembly nane	Sample alias	Scaffold accession	Completion	Contamination
ILMN-20200310-m1	Bin_METABAT__154_1-contigs.fa	ERS12167287	86.84	5.21
ILMN-20200310-m10	Bin_METABAT__219_1-contigs.fa	ERS12167295	71.69	0
ILMN-20200310-m11	Bin_Bin_19_sub_1-contigs.fa	ERS12167242	86.68	0.22
ILMN-20200310-m12	Bin_MAXBIN__007_1-contigs.fa	ERS12167279	91.34	0.11
ILMN-20200310-m13	Bin_contigs_Bin_39_1-contigs.fa	ERS12167268	79.67	0
ILMN-20200310-m14	Bin_contigs_Bin_97_1-contigs.fa	ERS12167277	67.28	1.39
ILMN-20200310-m15	Bin_contigs_Bin_432_1-contigs.fa	ERS12167271	74.26	0
ILMN-20200310-m16	Bin_METABAT__316_1-contigs.fa	ERS12167306	95.96	0
ILMN-20200310-m17	Bin_METABAT__122_1-contigs.fa	ERS12167283	98.53	0
ILMN-20200310-m18	Bin_METABAT__257_1-contigs.fa	ERS12167299	79.04	0
ILMN-20200310-m19	Bin_Bin_143_sub_1-contigs.fa	ERS12167236	83.15	1.51
ILMN-20200310-m2	Bin_contigs_Bin_623_1-contigs.fa	ERS12167275	61.54	0.43
ILMN-20200310-m20	Bin_MAXBIN__005_sub_1-contigs.fa	ERS12167278	95.35	0.35
ILMN-20200310-m21	Bin_Bin_66_1-contigs.fa	ERS12167253	82.03	0.08
ILMN-20200310-m22	Bin_METABAT__118_1-contigs.fa	ERS12167282	56.99	0.29
ILMN-20200310-m23	Bin_Bin_124_1-contigs.fa	ERS12167234	67.39	1.79
ILMN-20200310-m24	Bin_contigs_Bin_582_1-contigs.fa	ERS12167273	90.86	0.54
ILMN-20200310-m25	Bin_contigs_Bin_210_1-contigs.fa	ERS12167264	89.9	0
ILMN-20200310-m26	Bin_Bin_38_sub_2-contigs.fa	ERS12167250	62.38	0
ILMN-20200310-m27	Bin_contigs_Bin_600_sub_1-contigs.fa	ERS12167274	77.97	1.34
ILMN-20200310-m28	Bin_Bin_38_sub_1-contigs.fa	ERS12167249	66.24	0
ILMN-20200310-m29	Bin_METABAT__247_1-contigs.fa	ERS12167297	92.03	0.27
ILMN-20200310-m3	Bin_METABAT__41_1-contigs.fa	ERS12167308	88.31	1.59
ILMN-20200310-m30	Bin_METABAT__315_1-contigs.fa	ERS12167305	63.06	1.45
ILMN-20200310-m31	Bin_METABAT__287_1-contigs.fa	ERS12167304	96.19	0
ILMN-20200310-m32	Bin_Bin_10_1-contigs.fa	ERS12167232	96.45	1.64
ILMN-20200310-m33	Bin_METABAT__50_1-contigs.fa	ERS12167309	74.54	1.64
ILMN-20200310-m34	Bin_METABAT__264_1-contigs.fa	ERS12167300	80.17	2.2
ILMN-20200310-m35	Bin_METABAT__35_1-contigs.fa	ERS12167307	71.43	0
ILMN-20200310-m36	Bin_METABAT__81_1-contigs.fa	ERS12167311	84.62	0
ILMN-20200310-m37	Bin_Bin_79_sub_1-contigs.fa	ERS12167255	85.69	0.55
ILMN-20200310-m38	Bin_Bin_185_2-contigs.fa	ERS12167241	58.36	0
ILMN-20200310-m39	Bin_contigs_Bin_17_1-contigs.fa	ERS12167260	88.61	1.6
ILMN-20200310-m4	Bin_Bin_24_1-contigs.fa	ERS12167248	82.02	1.18
ILMN-20200310-m40	Bin_contigs_Bin_112_1-contigs.fa	ERS12167258	82.54	1.18
ILMN-20200310-m41	Bin_contigs_Bin_265_1-contigs.fa	ERS12167266	71.7	0
ILMN-20200310-m42	Bin_contigs_Bin_42_1-contigs.fa	ERS12167270	79.86	0
ILMN-20200310-m43	Bin_Bin_60_1-contigs.fa	ERS12167252	68	0.13
ILMN-20200310-m44	Bin_METABAT__161_1-contigs.fa	ERS12167288	76.48	0.53
ILMN-20200310-m45	Bin_Bin_173_sub_1-contigs.fa	ERS12167239	56.59	0.61
ILMN-20200310-m46	Bin_Bin_176_1-contigs.fa	ERS12167240	92.91	0.41
ILMN-20200310-m47	Bin_Bin_149_1-contigs.fa	ERS12167237	71.18	0.48
ILMN-20200310-m48	Bin_Bin_88_1-contigs.fa	ERS12167256	71.66	0.06
ILMN-20200310-m49	Bin_METABAT__71_1-contigs.fa	ERS12167310	65.62	1.08
ILMN-20200310-m5	Bin_METABAT__238_1-contigs.fa	ERS12167296	95.62	1.14
ILMN-20200310-m50	Bin_METABAT__175_1-contigs.fa	ERS12167289	76.96	1.09
ILMN-20200310-m51	Bin_METABAT__88_sub_1-contigs.fa	ERS12167313	57.17	0.45
ILMN-20200310-m52	Bin_Bin_172_sub_1-contigs.fa	ERS12167238	60.61	1.22
ILMN-20200310-m53	Bin_Bin_95_sub_1-contigs.fa	ERS12167257	78.22	2.44
ILMN-20200310-m54	Bin_contigs_Bin_572_1-contigs.fa	ERS12167272	68.77	0.03
ILMN-20200310-m55	Bin_METABAT__269_1-contigs.fa	ERS12167301	67.69	0
ILMN-20200310-m56	Bin_METABAT__199_1-contigs.fa	ERS12167290	89.82	0.2
ILMN-20200310-m57	Bin_Bin_238_1-contigs.fa	ERS12167247	83.5	1.73
ILMN-20200310-m58	Bin_contigs_Bin_162_1-contigs.fa	ERS12167259	94.2	0
ILMN-20200310-m59	Bin_METABAT__283_sub_1-contigs.fa	ERS12167303	55.21	0.7
ILMN-20200310-m6	Bin_Bin_2_sub_1-contigs.fa	ERS12167245	92.35	0.6
ILMN-20200310-m60	Bin_contigs_Bin_177_2-contigs.fa	ERS12167261	74.71	0.39
ILMN-20200310-m61	Bin_METABAT__147_sub_1-contigs.fa	ERS12167286	55.64	0.88
ILMN-20200310-m62	Bin_contigs_Bin_400_1-contigs.fa	ERS12167269	67.03	0.96
ILMN-20200310-m63	Bin_Bin_119_1-contigs.fa	ERS12167233	92.78	2.68
ILMN-20200310-m64	Bin_METABAT__114_1-contigs.fa	ERS12167280	87.35	1.63
ILMN-20200310-m65	Bin_Bin_75_2-contigs.fa	ERS12167254	73.97	0.93
ILMN-20200310-m66	Bin_contigs_Bin_63_1-contigs.fa	ERS12167276	60.06	1.11
ILMN-20200310-m67	Bin_METABAT__216_sub_1-contigs.fa	ERS12167294	61.49	0.37
ILMN-20200310-m68	Bin_contigs_Bin_195_sub_1-contigs.fa	ERS12167263	73.67	0.16
ILMN-20200310-m69	Bin_Bin_220_1-contigs.fa	ERS12167246	76.49	1.81
ILMN-20200310-m7	Bin_Bin_43_1-contigs.fa	ERS12167251	98.92	1.28
ILMN-20200310-m70	Bin_contigs_Bin_225_1-contigs.fa	ERS12167265	89.14	0.86
ILMN-20200310-m71	Bin_METABAT__270_1-contigs.fa	ERS12167302	68.22	0.74
ILMN-20200310-m72	Bin_METABAT__141_1-contigs.fa	ERS12167284	89.52	2.93
ILMN-20200310-m73	Bin_contigs_Bin_187_1-contigs.fa	ERS12167262	71.69	1.27
ILMN-20200310-m74	Bin_METABAT__117_1-contigs.fa	ERS12167281	91.22	0
ILMN-20200310-m75	Bin_Bin_192_1-contigs.fa	ERS12167243	79.69	1.35
ILMN-20200310-m76	Bin_Bin_141_sub_1-contigs.fa	ERS12167235	83.73	0
ILMN-20200310-m77	Bin_METABAT__254_1-contigs.fa	ERS12167298	78.4	0
ILMN-20200310-m78	Bin_METABAT__20_1-contigs.fa	ERS12167291	79.87	0
ILMN-20200310-m79	Bin_METABAT__86_1-contigs.fa	ERS12167312	83.87	0
ILMN-20200310-m8	Bin_contigs_Bin_29_1-contigs.fa	ERS12167267	96.17	0.5
ILMN-20200310-m80	Bin_Bin_199_1-contigs.fa	ERS12167244	76.96	0.98
ILMN-20200310-m81	Bin_METABAT__208_1-contigs.fa	ERS12167292	71.87	0.96
ILMN-20200310-m82	Bin_METABAT__213_1-contigs.fa	ERS12167293	80.13	0
ILMN-20200310-m9	Bin_METABAT__143_1-contigs.fa	ERS12167285	58.03	0.38
ILMN-20200414-m1	Bin_contigs_Bin_491_1-contigs.fa	ERS12167444	60.68	1.28
ILMN-20200414-m10	Bin_Bin_232_1-contigs.fa	ERS12167412	81.22	1.65
ILMN-20200414-m11	Bin_contigs_Bin_157_1-contigs.fa	ERS12167432	55.33	0
ILMN-20200414-m12	Bin_contigs_Bin_454_1-contigs.fa	ERS12167442	87.95	0
ILMN-20200414-m13	Bin_contigs_Bin_390_1-contigs.fa	ERS12167439	53.59	0.18
ILMN-20200414-m14	Bin_contigs_Bin_163_sub_1-contigs.fa	ERS12167433	61.51	1.33
ILMN-20200414-m15	Bin_contigs_Bin_734_1-contigs.fa	ERS12167458	100	0
ILMN-20200414-m16	Bin_Bin_155_1-contigs.fa	ERS12167403	97.43	1.87
ILMN-20200414-m17	Bin_METABAT__186_1-contigs.fa	ERS12167474	90.51	0.37
ILMN-20200414-m18	Bin_METABAT__294_1-contigs.fa	ERS12167480	97.95	0.5
ILMN-20200414-m19	Bin_Bin_190_1-contigs.fa	ERS12167409	97.47	1.67
ILMN-20200414-m2	Bin_Bin_9_2-contigs.fa	ERS12167429	52.6	0.17
ILMN-20200414-m20	Bin_METABAT__132_1-contigs.fa	ERS12167467	61.15	0.07
ILMN-20200414-m21	Bin_MAXBIN__005_sub_1-contigs.fa	ERS12167461	56.45	0.84
ILMN-20200414-m22	Bin_contigs_Bin_510_1-contigs.fa	ERS12167446	91.26	0.35
ILMN-20200414-m23	Bin_METABAT__56_1-contigs.fa	ERS12167483	98.53	0
ILMN-20200414-m24	Bin_contigs_Bin_293_1-contigs.fa	ERS12167435	95.42	0.49
ILMN-20200414-m25	Bin_Bin_78_1-contigs.fa	ERS12167426	88.6	1.18
ILMN-20200414-m26	Bin_METABAT__295_1-contigs.fa	ERS12167481	94.89	0.54
ILMN-20200414-m27	Bin_Bin_240_1-contigs.fa	ERS12167414	91.94	0.27
ILMN-20200414-m28	Bin_Bin_125_1-contigs.fa	ERS12167400	66.61	0.27
ILMN-20200414-m29	Bin_METABAT__232_1-contigs.fa	ERS12167479	83.55	0
ILMN-20200414-m3	Bin_contigs_Bin_59_1-contigs.fa	ERS12167453	81.19	0
ILMN-20200414-m30	Bin_contigs_Bin_732_1-contigs.fa	ERS12167457	94.62	0
ILMN-20200414-m31	Bin_Bin_150_sub_1-contigs.fa	ERS12167401	85.92	0
ILMN-20200414-m32	Bin_METABAT__87_1-contigs.fa	ERS12167485	96.77	0
ILMN-20200414-m33	Bin_Bin_30_sub_1-contigs.fa	ERS12167421	94.57	1.93
ILMN-20200414-m34	Bin_Bin_106_1-contigs.fa	ERS12167396	75.72	0
ILMN-20200414-m35	Bin_METABAT__153_1-contigs.fa	ERS12167469	53.45	0
ILMN-20200414-m36	Bin_Bin_182_sub_1-contigs.fa	ERS12167408	72.34	0.72
ILMN-20200414-m37	Bin_Bin_84_sub_1-contigs.fa	ERS12167428	97.47	0
ILMN-20200414-m38	Bin_METABAT__122_1-contigs.fa	ERS12167466	96.24	0.54
ILMN-20200414-m39	Bin_contigs_Bin_717_sub_1-contigs.fa	ERS12167456	67.35	0.07
ILMN-20200414-m4	Bin_Bin_152_sub_1-contigs.fa	ERS12167402	62.49	1.69
ILMN-20200414-m40	Bin_contigs_Bin_4_1-contigs.fa	ERS12167440	84.94	1.97
ILMN-20200414-m41	Bin_METABAT__175_1-contigs.fa	ERS12167471	77.86	0
ILMN-20200414-m42	Bin_Bin_236_sub_1-contigs.fa	ERS12167413	62.41	0
ILMN-20200414-m43	Bin_Bin_103_1-contigs.fa	ERS12167395	52.34	0
ILMN-20200414-m44	Bin_Bin_247_1-contigs.fa	ERS12167415	74.21	1.14
ILMN-20200414-m45	Bin_Bin_48_1-contigs.fa	ERS12167423	84.49	1.18
ILMN-20200414-m46	Bin_METABAT__115_1-contigs.fa	ERS12167465	96.51	1.13
ILMN-20200414-m47	Bin_Bin_96_1-contigs.fa	ERS12167430	93.72	1.14
ILMN-20200414-m48	Bin_Bin_100_1-contigs.fa	ERS12167394	72.62	2.22
ILMN-20200414-m49	Bin_Bin_118_sub_1-contigs.fa	ERS12167399	95.08	1.91
ILMN-20200414-m5	Bin_MAXBIN__020_sub_1-contigs.fa	ERS12167462	53.87	0
ILMN-20200414-m50	Bin_contigs_Bin_666_1-contigs.fa	ERS12167454	92.31	0
ILMN-20200414-m51	Bin_Bin_250_sub_1-contigs.fa	ERS12167417	79.94	0.54
ILMN-20200414-m52	Bin_Bin_73_sub_1-contigs.fa	ERS12167425	63.38	1.1
ILMN-20200414-m53	Bin_contigs_Bin_716_sub_1-contigs.fa	ERS12167455	64.07	0.67
ILMN-20200414-m54	Bin_contigs_Bin_354_1-contigs.fa	ERS12167437	84.44	0.47
ILMN-20200414-m55	Bin_contigs_Bin_433_1-contigs.fa	ERS12167441	85.31	1.9
ILMN-20200414-m56	Bin_Bin_157_sub_1-contigs.fa	ERS12167404	54.14	0.15
ILMN-20200414-m57	Bin_contigs_Bin_0_sub_1-contigs.fa	ERS12167431	63.6	1.89
ILMN-20200414-m58	Bin_contigs_Bin_168_sub_1-contigs.fa	ERS12167434	94.28	0.87
ILMN-20200414-m59	Bin_Bin_169_sub_1-contigs.fa	ERS12167406	75.67	0.36
ILMN-20200414-m6	Bin_Bin_175_1-contigs.fa	ERS12167407	57.93	1.36
ILMN-20200414-m60	Bin_Bin_28_1-contigs.fa	ERS12167419	76.27	2.07
ILMN-20200414-m61	Bin_Bin_3_sub_1-contigs.fa	ERS12167420	67.07	1.68
ILMN-20200414-m62	Bin_MAXBIN__003_sub_1-contigs.fa	ERS12167460	85.55	0.91
ILMN-20200414-m63	Bin_Bin_42_1-contigs.fa	ERS12167422	63.05	0.54
ILMN-20200414-m64	Bin_METABAT__111_1-contigs.fa	ERS12167464	96.52	1.74
ILMN-20200414-m65	Bin_contigs_Bin_540_1-contigs.fa	ERS12167449	80.49	0
ILMN-20200414-m66	Bin_METABAT__37_1-contigs.fa	ERS12167482	72.01	0.96
ILMN-20200414-m67	Bin_METABAT__173_sub_1-contigs.fa	ERS12167470	68.16	0
ILMN-20200414-m68	Bin_METABAT__220_1-contigs.fa	ERS12167477	67.07	0
ILMN-20200414-m69	Bin_METABAT__106_1-contigs.fa	ERS12167463	89.32	0.11
ILMN-20200414-m7	Bin_METABAT__18_sub_1-contigs.fa	ERS12167472	63.64	0.81
ILMN-20200414-m70	Bin_Bin_229_sub_1-contigs.fa	ERS12167411	90.73	0.51
ILMN-20200414-m71	Bin_Bin_16_1-contigs.fa	ERS12167405	84.51	3.02
ILMN-20200414-m72	Bin_Bin_257_sub_1-contigs.fa	ERS12167418	55.12	0.54
ILMN-20200414-m73	Bin_contigs_Bin_55_1-contigs.fa	ERS12167450	59.97	0.7
ILMN-20200414-m74	Bin_contigs_Bin_566_1-contigs.fa	ERS12167451	61.5	0.14
ILMN-20200414-m75	Bin_METABAT__208_1-contigs.fa	ERS12167476	60.64	1.05
ILMN-20200414-m76	Bin_contigs_Bin_513_sub_1-contigs.fa	ERS12167447	71.24	0.93
ILMN-20200414-m77	Bin_contigs_Bin_482_sub_1-contigs.fa	ERS12167443	66.24	2.23
ILMN-20200414-m78	Bin_Bin_108_1-contigs.fa	ERS12167397	66.35	0.52
ILMN-20200414-m79	Bin_Bin_62_sub_1-contigs.fa	ERS12167424	65.36	0.19
ILMN-20200414-m8	Bin_METABAT__231_1-contigs.fa	ERS12167478	78.83	0.65
ILMN-20200414-m80	Bin_Bin_20_1-contigs.fa	ERS12167410	95.43	2.55
ILMN-20200414-m81	Bin_METABAT__200_1-contigs.fa	ERS12167475	88.86	1.15
ILMN-20200414-m82	Bin_METABAT__148_1-contigs.fa	ERS12167468	85.22	0.12
ILMN-20200414-m83	Bin_Bin_83_1-contigs.fa	ERS12167427	60.95	0.61
ILMN-20200414-m84	Bin_contigs_Bin_328_1-contigs.fa	ERS12167436	92.35	1.76
ILMN-20200414-m85	Bin_contigs_Bin_86_1-contigs.fa	ERS12167459	60.21	0
ILMN-20200414-m86	Bin_Bin_249_sub_1-contigs.fa	ERS12167416	71.65	3
ILMN-20200414-m87	Bin_contigs_Bin_54_1-contigs.fa	ERS12167448	90.2	0
ILMN-20200414-m88	Bin_Bin_111_1-contigs.fa	ERS12167398	74.28	2.5
ILMN-20200414-m89	Bin_METABAT__80_1-contigs.fa	ERS12167484	74.96	0
ILMN-20200414-m9	Bin_contigs_Bin_571_1-contigs.fa	ERS12167452	62.65	0.02
ILMN-20200414-m90	Bin_METABAT__181_1-contigs.fa	ERS12167473	66.34	0
ILMN-20200414-m91	Bin_contigs_Bin_360_1-contigs.fa	ERS12167438	84	0
ILMN-20200414-m92	Bin_contigs_Bin_501_1-contigs.fa	ERS12167445	86.27	0.8
ILMN-20200430-m1	Bin_contigs_Bin_35_1-contigs.fa	ERS12167596	56.9	0
ILMN-20200430-m10	Bin_Bin_5_sub_1-contigs.fa	ERS12167574	70.25	1.96
ILMN-20200430-m11	Bin_contigs_Bin_711_1-contigs.fa	ERS12167611	95.84	0.17
ILMN-20200430-m12	Bin_METABAT__159_1-contigs.fa	ERS12167632	95.17	1.73
ILMN-20200430-m13	Bin_Bin_209_sub_1-contigs.fa	ERS12167563	64.46	1.98
ILMN-20200430-m14	Bin_contigs_Bin_125_1-contigs.fa	ERS12167585	82.36	1.12
ILMN-20200430-m15	Bin_contigs_Bin_30_1-contigs.fa	ERS12167590	94.92	0.33
ILMN-20200430-m16	Bin_contigs_Bin_707_1-contigs.fa	ERS12167610	86.62	0.22
ILMN-20200430-m17	Bin_Bin_98_1-contigs.fa	ERS12167579	92.24	0
ILMN-20200430-m18	Bin_contigs_Bin_431_1-contigs.fa	ERS12167602	74.02	0
ILMN-20200430-m19	Bin_Bin_29_1-contigs.fa	ERS12167573	54.86	0
ILMN-20200430-m2	Bin_Bin_240_sub_1-contigs.fa	ERS12167568	75.92	1.43
ILMN-20200430-m20	Bin_Bin_146_sub_1-contigs.fa	ERS12167560	69.17	0.18
ILMN-20200430-m21	Bin_contigs_Bin_79_1-contigs.fa	ERS12167612	100	0
ILMN-20200430-m22	Bin_MAXBIN__017_sub_1-contigs.fa	ERS12167616	76.07	3.53
ILMN-20200430-m23	Bin_Bin_269_sub_1-contigs.fa	ERS12167572	95.59	0.34
ILMN-20200430-m24	Bin_Bin_55_sub_1-contigs.fa	ERS12167575	90.38	0.18
ILMN-20200430-m25	Bin_contigs_Bin_320_sub_1_1-contigs.fa	ERS12167593	88.06	2.61
ILMN-20200430-m26	Bin_contigs_Bin_90_1-contigs.fa	ERS12167614	87.79	0.08
ILMN-20200430-m27	Bin_METABAT__116_1-contigs.fa	ERS12167623	96.9	0.67
ILMN-20200430-m28	Bin_contigs_Bin_271_1-contigs.fa	ERS12167589	98.21	0.22
ILMN-20200430-m29	Bin_MAXBIN__166_1-contigs.fa	ERS12167619	75.85	2.47
ILMN-20200430-m3	Bin_METABAT__257_1-contigs.fa	ERS12167644	79.64	1.17
ILMN-20200430-m30	Bin_METABAT__188_1-contigs.fa	ERS12167635	93.58	0
ILMN-20200430-m31	Bin_Bin_226_sub_1-contigs.fa	ERS12167567	93.32	0
ILMN-20200430-m32	Bin_contigs_Bin_361_1-contigs.fa	ERS12167598	98.53	0
ILMN-20200430-m33	Bin_METABAT__120_1-contigs.fa	ERS12167624	89.45	0.17
ILMN-20200430-m34	Bin_Bin_74_sub_1-contigs.fa	ERS12167578	87	2.77
ILMN-20200430-m35	Bin_contigs_Bin_224_1-contigs.fa	ERS12167588	92.29	0
ILMN-20200430-m36	Bin_contigs_Bin_319_sub_1-contigs.fa	ERS12167592	53.45	0
ILMN-20200430-m37	Bin_MAXBIN__005_sub_1-contigs.fa	ERS12167615	71.62	0.38
ILMN-20200430-m38	Bin_contigs_Bin_53_sub_1-contigs.fa	ERS12167605	51.99	0.11
ILMN-20200430-m39	Bin_contigs_Bin_306_sub_1-contigs.fa	ERS12167591	57.69	0.72
ILMN-20200430-m4	Bin_METABAT__99_1-contigs.fa	ERS12167648	95.05	1.98
ILMN-20200430-m40	Bin_METABAT__278_1-contigs.fa	ERS12167645	94.48	0.66
ILMN-20200430-m41	Bin_contigs_Bin_325_1-contigs.fa	ERS12167594	96.24	0
ILMN-20200430-m42	Bin_contigs_Bin_100_1-contigs.fa	ERS12167581	84.41	0.59
ILMN-20200430-m43	Bin_Bin_71_1-contigs.fa	ERS12167577	84.86	3.54
ILMN-20200430-m44	Bin_METABAT__130_1-contigs.fa	ERS12167626	77.91	1.36
ILMN-20200430-m45	Bin_contigs_Bin_118_sub_1-contigs.fa	ERS12167584	87.27	1.41
ILMN-20200430-m46	Bin_contigs_Bin_115_1-contigs.fa	ERS12167583	97.24	0
ILMN-20200430-m47	Bin_METABAT__158_1-contigs.fa	ERS12167631	93.82	1.12
ILMN-20200430-m48	Bin_contigs_Bin_392_1-contigs.fa	ERS12167599	61.18	0
ILMN-20200430-m49	Bin_METABAT__217_1-contigs.fa	ERS12167641	65.93	0.54
ILMN-20200430-m5	Bin_METABAT__214_1-contigs.fa	ERS12167639	86.25	0.6
ILMN-20200430-m50	Bin_METABAT__131_sub_1-contigs.fa	ERS12167627	51.88	0
ILMN-20200430-m51	Bin_contigs_Bin_448_1-contigs.fa	ERS12167603	94.62	0.54
ILMN-20200430-m52	Bin_contigs_Bin_700_sub_1-contigs.fa	ERS12167609	69.84	2.22
ILMN-20200430-m53	Bin_contigs_Bin_141_1-contigs.fa	ERS12167586	55.74	1.11
ILMN-20200430-m54	Bin_Bin_116_1-contigs.fa	ERS12167557	96.99	0.56
ILMN-20200430-m55	Bin_Bin_127_sub_1-contigs.fa	ERS12167558	72.58	2.71
ILMN-20200430-m56	Bin_contigs_Bin_207_1-contigs.fa	ERS12167587	86.18	0.47
ILMN-20200430-m57	Bin_contigs_Bin_347_1-contigs.fa	ERS12167595	92.5	4.27
ILMN-20200430-m58	Bin_Bin_263_sub_1-contigs.fa	ERS12167570	58.01	0.67
ILMN-20200430-m59	Bin_METABAT__161_1-contigs.fa	ERS12167633	87.13	1.31
ILMN-20200430-m6	Bin_METABAT__205_1-contigs.fa	ERS12167637	86.25	0.74
ILMN-20200430-m60	Bin_METABAT__247_1-contigs.fa	ERS12167643	94.7	0.8
ILMN-20200430-m61	Bin_Bin_129_1-contigs.fa	ERS12167559	84.34	0
ILMN-20200430-m62	Bin_Bin_264_1-contigs.fa	ERS12167571	70.32	0.35
ILMN-20200430-m63	Bin_MAXBIN__156_sub_1-contigs.fa	ERS12167618	61.82	0.76
ILMN-20200430-m64	Bin_Bin_21_1-contigs.fa	ERS12167564	95.34	0.47
ILMN-20200430-m65	Bin_Bin_161_1-contigs.fa	ERS12167561	78.04	0.74
ILMN-20200430-m66	Bin_METABAT__146_1-contigs.fa	ERS12167629	50.73	0
ILMN-20200430-m67	Bin_METABAT__154_1-contigs.fa	ERS12167630	89.82	0.61
ILMN-20200430-m68	Bin_METABAT__121_1-contigs.fa	ERS12167625	85.42	1.13
ILMN-20200430-m69	Bin_contigs_Bin_1_1-contigs.fa	ERS12167580	84.76	0.61
ILMN-20200430-m7	Bin_METABAT__141_1-contigs.fa	ERS12167628	91.26	0.81
ILMN-20200430-m70	Bin_MAXBIN__030_1-contigs.fa	ERS12167617	86.88	1.94
ILMN-20200430-m71	Bin_METABAT__102_1-contigs.fa	ERS12167621	55.9	0.22
ILMN-20200430-m72	Bin_contigs_Bin_104_1-contigs.fa	ERS12167582	85.64	0
ILMN-20200430-m73	Bin_contigs_Bin_80_1-contigs.fa	ERS12167613	70.57	0.36
ILMN-20200430-m74	Bin_METABAT__238_1-contigs.fa	ERS12167642	69.22	0.28
ILMN-20200430-m75	Bin_contigs_Bin_611_sub_1-contigs.fa	ERS12167606	85.85	1.64
ILMN-20200430-m76	Bin_Bin_223_sub_1-contigs.fa	ERS12167566	76.41	0.22
ILMN-20200430-m77	Bin_Bin_248_1-contigs.fa	ERS12167569	85.11	1.58
ILMN-20200430-m78	Bin_METABAT__210_1-contigs.fa	ERS12167638	83.84	1.04
ILMN-20200430-m79	Bin_METABAT__181_1-contigs.fa	ERS12167634	78.44	0.66
ILMN-20200430-m8	Bin_METABAT__190_1-contigs.fa	ERS12167636	79.95	0.18
ILMN-20200430-m80	Bin_contigs_Bin_49_1-contigs.fa	ERS12167604	72.22	0.58
ILMN-20200430-m81	Bin_Bin_208_1-contigs.fa	ERS12167562	65.03	0.56
ILMN-20200430-m82	Bin_Bin_220_sub_1-contigs.fa	ERS12167565	87.12	0.56
ILMN-20200430-m83	Bin_Bin_6_sub_1-contigs.fa	ERS12167576	66.95	0.12
ILMN-20200430-m84	Bin_contigs_Bin_405_1-contigs.fa	ERS12167600	98.1	0
ILMN-20200430-m85	Bin_contigs_Bin_65_1-contigs.fa	ERS12167608	71.02	0.62
ILMN-20200430-m86	Bin_METABAT__98_1-contigs.fa	ERS12167647	59.32	0.88
ILMN-20200430-m87	Bin_METABAT__280_1-contigs.fa	ERS12167646	82.66	1.05
ILMN-20200430-m88	Bin_MAXBIN__168_1-contigs.fa	ERS12167620	90.62	0.25
ILMN-20200430-m89	Bin_contigs_Bin_406_1-contigs.fa	ERS12167601	61.15	0.37
ILMN-20200430-m9	Bin_METABAT__215_1-contigs.fa	ERS12167640	94.86	0
ILMN-20200430-m90	Bin_METABAT__11_1-contigs.fa	ERS12167622	52.68	0.01
ILMN-20200430-m91	Bin_contigs_Bin_626_1-contigs.fa	ERS12167607	89.86	0.03
ILMN-20200430-m92	Bin_contigs_Bin_354_1-contigs.fa	ERS12167597	84.8	0
ILMN-20200506-m1	Bin_METABAT__213_1-contigs.fa	ERS12167747	68.38	0.85
ILMN-20200506-m10	Bin_METABAT__174_1-contigs.fa	ERS12167744	93.94	1.94
ILMN-20200506-m11	Bin_METABAT__7_1-contigs.fa	ERS12167756	83.84	0.32
ILMN-20200506-m12	Bin_Bin_100_1-contigs.fa	ERS12167685	91.39	0.72
ILMN-20200506-m13	Bin_contigs_Bin_231_sub_1-contigs.fa	ERS12167711	85.1	0.45
ILMN-20200506-m14	Bin_contigs_Bin_252_sub_1-contigs.fa	ERS12167713	93.43	0.54
ILMN-20200506-m15	Bin_Bin_7_1-contigs.fa	ERS12167705	83.02	0
ILMN-20200506-m16	Bin_contigs_Bin_326_sub_1-contigs.fa	ERS12167719	57.3	0
ILMN-20200506-m17	Bin_contigs_Bin_147_1-contigs.fa	ERS12167708	70.96	0.74
ILMN-20200506-m18	Bin_contigs_Bin_285_1-contigs.fa	ERS12167715	77.07	0
ILMN-20200506-m19	Bin_contigs_Bin_586_1-contigs.fa	ERS12167732	100	0.12
ILMN-20200506-m2	Bin_METABAT__171_1-contigs.fa	ERS12167743	63.96	1.08
ILMN-20200506-m20	Bin_contigs_Bin_153_1-contigs.fa	ERS12167709	82.38	0.84
ILMN-20200506-m21	Bin_METABAT__180_1-contigs.fa	ERS12167745	97.32	0.34
ILMN-20200506-m22	Bin_contigs_Bin_4_1-contigs.fa	ERS12167723	98.88	0.56
ILMN-20200506-m23	Bin_METABAT__145_1-contigs.fa	ERS12167741	93.2	0.18
ILMN-20200506-m24	Bin_Bin_120_sub_1-contigs.fa	ERS12167688	84.52	0.02
ILMN-20200506-m25	Bin_Bin_120_sub_2-contigs.fa	ERS12167689	59.38	0.17
ILMN-20200506-m26	Bin_Bin_232_sub_2-contigs.fa	ERS12167699	56.14	0
ILMN-20200506-m27	Bin_MAXBIN__008_sub_1-contigs.fa	ERS12167736	66.66	0.71
ILMN-20200506-m28	Bin_Bin_151_sub_1-contigs.fa	ERS12167694	91.2	1.95
ILMN-20200506-m29	Bin_contigs_Bin_331_1-contigs.fa	ERS12167720	99.26	0.03
ILMN-20200506-m3	Bin_METABAT__113_1-contigs.fa	ERS12167738	61.95	0.5
ILMN-20200506-m30	Bin_contigs_Bin_257_1-contigs.fa	ERS12167714	90.48	0
ILMN-20200506-m31	Bin_METABAT__60_1-contigs.fa	ERS12167755	63.44	0
ILMN-20200506-m32	Bin_contigs_Bin_412_1-contigs.fa	ERS12167724	89.25	0
ILMN-20200506-m33	Bin_METABAT__192_1-contigs.fa	ERS12167746	79.11	0.56
ILMN-20200506-m34	Bin_contigs_Bin_292_1-contigs.fa	ERS12167716	96.68	0.27
ILMN-20200506-m35	Bin_METABAT__98_1-contigs.fa	ERS12167759	71.17	1.08
ILMN-20200506-m36	Bin_METABAT__217_1-contigs.fa	ERS12167748	76.73	2.71
ILMN-20200506-m37	Bin_METABAT__17_1-contigs.fa	ERS12167742	97.85	0.72
ILMN-20200506-m38	Bin_METABAT__5_1-contigs.fa	ERS12167754	91.11	0.54
ILMN-20200506-m39	Bin_contigs_Bin_350_1-contigs.fa	ERS12167721	76.59	0
ILMN-20200506-m4	Bin_contigs_Bin_77_sub_2-contigs.fa	ERS12167733	55.79	0.6
ILMN-20200506-m40	Bin_contigs_Bin_566_1-contigs.fa	ERS12167728	96.13	0
ILMN-20200506-m41	Bin_METABAT__133_1-contigs.fa	ERS12167740	97.54	1.09
ILMN-20200506-m42	Bin_MAXBIN__075_sub_1-contigs.fa	ERS12167737	84.9	3.81
ILMN-20200506-m43	Bin_METABAT__24_1-contigs.fa	ERS12167750	81.51	0.54
ILMN-20200506-m44	Bin_contigs_Bin_583_1-contigs.fa	ERS12167731	68.99	1.68
ILMN-20200506-m45	Bin_contigs_Bin_81_1-contigs.fa	ERS12167734	83.25	0.75
ILMN-20200506-m46	Bin_Bin_150_sub_1-contigs.fa	ERS12167693	89.46	2.07
ILMN-20200506-m47	Bin_contigs_Bin_302_1-contigs.fa	ERS12167718	59.21	0.3
ILMN-20200506-m48	Bin_Bin_14_1-contigs.fa	ERS12167692	58.55	0.41
ILMN-20200506-m49	Bin_contigs_Bin_421_2-contigs.fa	ERS12167725	68.66	0.4
ILMN-20200506-m5	Bin_Bin_78_sub_1-contigs.fa	ERS12167706	58.67	1.05
ILMN-20200506-m50	Bin_Bin_122_1-contigs.fa	ERS12167690	71.15	0.25
ILMN-20200506-m51	Bin_MAXBIN__003_1-contigs.fa	ERS12167735	85.26	0.36
ILMN-20200506-m52	Bin_METABAT__219_1-contigs.fa	ERS12167749	89.83	0.48
ILMN-20200506-m53	Bin_METABAT__81_1-contigs.fa	ERS12167757	95.04	0
ILMN-20200506-m54	Bin_contigs_Bin_199_sub_1-contigs.fa	ERS12167710	83.54	0.3
ILMN-20200506-m55	Bin_Bin_112_1-contigs.fa	ERS12167686	95.11	1.67
ILMN-20200506-m56	Bin_METABAT__39_1-contigs.fa	ERS12167752	73.37	0.61
ILMN-20200506-m57	Bin_contigs_Bin_442_1-contigs.fa	ERS12167726	78.93	0
ILMN-20200506-m58	Bin_Bin_17_sub_1-contigs.fa	ERS12167696	68.23	0.05
ILMN-20200506-m59	Bin_METABAT__30_1-contigs.fa	ERS12167751	95.85	0.51
ILMN-20200506-m6	Bin_METABAT__123_1-contigs.fa	ERS12167739	68.65	0
ILMN-20200506-m60	Bin_contigs_Bin_37_1-contigs.fa	ERS12167722	90.07	1.45
ILMN-20200506-m61	Bin_METABAT__91_1-contigs.fa	ERS12167758	85.43	0.49
ILMN-20200506-m62	Bin_contigs_Bin_299_1-contigs.fa	ERS12167717	54.94	0.01
ILMN-20200506-m63	Bin_Bin_41_1-contigs.fa	ERS12167703	51.75	0
ILMN-20200506-m64	Bin_contigs_Bin_580_1-contigs.fa	ERS12167730	71.51	0.57
ILMN-20200506-m65	Bin_Bin_64_sub_1-contigs.fa	ERS12167704	64.16	1.4
ILMN-20200506-m66	Bin_contigs_Bin_58_1-contigs.fa	ERS12167729	75.19	0
ILMN-20200506-m67	Bin_Bin_169_1-contigs.fa	ERS12167695	60.89	0.95
ILMN-20200506-m68	Bin_Bin_123_sub_1-contigs.fa	ERS12167691	59.33	0.37
ILMN-20200506-m69	Bin_contigs_Bin_24_1-contigs.fa	ERS12167712	76.33	1.6
ILMN-20200506-m7	Bin_METABAT__43_1-contigs.fa	ERS12167753	85.55	2.16
ILMN-20200506-m70	Bin_Bin_176_1-contigs.fa	ERS12167697	93.38	0.93
ILMN-20200506-m71	Bin_Bin_24_1-contigs.fa	ERS12167700	63.64	0.31
ILMN-20200506-m72	Bin_Bin_99_sub_2-contigs.fa	ERS12167707	64.84	0
ILMN-20200506-m73	Bin_Bin_34_sub_1-contigs.fa	ERS12167701	53.76	0
ILMN-20200506-m74	Bin_Bin_39_1-contigs.fa	ERS12167702	84.8	0
ILMN-20200506-m75	Bin_Bin_113_1-contigs.fa	ERS12167687	56.88	0.04
ILMN-20200506-m8	Bin_Bin_224_1-contigs.fa	ERS12167698	67.58	1.1
ILMN-20200506-m9	Bin_contigs_Bin_479_1-contigs.fa	ERS12167727	96.83	0
PACB-20200310-m1	METABAT__58-contigs.fa	ERS12167383	74.14	0
PACB-20200310-m10	METABAT__353_1-contigs.fa	ERS12167363	95.87	0
PACB-20200310-m11	METABAT__348_1-contigs.fa	ERS12167362	67.69	0.71
PACB-20200310-m12	METABAT__101_1-contigs.fa	ERS12167314	84.93	1.72
PACB-20200310-m13	METABAT__213_1-contigs.fa	ERS12167340	50.37	0
PACB-20200310-m14	METABAT__55_1-contigs.fa	ERS12167382	98.9	0
PACB-20200310-m15	METABAT__230_1-contigs.fa	ERS12167345	99.81	0
PACB-20200310-m16	METABAT__379_1-contigs.fa	ERS12167371	100	0
PACB-20200310-m17	METABAT__216_1-contigs.fa	ERS12167342	62.6	1.66
PACB-20200310-m18	METABAT__118-contigs.fa	ERS12167318	55.02	0.2
PACB-20200310-m19	METABAT__3_1-contigs.fa	ERS12167351	98.32	1.01
PACB-20200310-m2	METABAT__66_1-contigs.fa	ERS12167387	67.59	0.85
PACB-20200310-m20	METABAT__105_1-contigs.fa	ERS12167315	89.67	0.66
PACB-20200310-m21	METABAT__164_1-contigs.fa	ERS12167324	74.86	0.74
PACB-20200310-m22	METABAT__205_1-contigs.fa	ERS12167335	90	0.11
PACB-20200310-m23	METABAT__338_1-contigs.fa	ERS12167360	79.57	0
PACB-20200310-m24	METABAT__362_1-contigs.fa	ERS12167365	66.13	0.54
PACB-20200310-m25	METABAT__321_1-contigs.fa	ERS12167356	77.15	0
PACB-20200310-m26	METABAT__19_1-contigs.fa	ERS12167331	87.33	1.61
PACB-20200310-m27	METABAT__425_1-contigs.fa	ERS12167380	82.08	0
PACB-20200310-m28	METABAT__314_1-contigs.fa	ERS12167355	84.68	1.25
PACB-20200310-m29	METABAT__73_1-contigs.fa	ERS12167389	98.12	0
PACB-20200310-m3	METABAT__251_1-contigs.fa	ERS12167346	60.34	0.85
PACB-20200310-m30	METABAT__365_1-contigs.fa	ERS12167366	97.62	0
PACB-20200310-m31	METABAT__198_1-contigs.fa	ERS12167334	78.95	0
PACB-20200310-m32	METABAT__63_1-contigs.fa	ERS12167385	83.33	1.09
PACB-20200310-m33	METABAT__366_1-contigs.fa	ERS12167367	61.3	0
PACB-20200310-m34	METABAT__21_1-contigs.fa	ERS12167338	79.57	5.59
PACB-20200310-m35	METABAT__206_1-contigs.fa	ERS12167336	93.41	4.4
PACB-20200310-m36	METABAT__206_2-contigs.fa	ERS12167337	89.01	2.2
PACB-20200310-m37	METABAT__187_1-contigs.fa	ERS12167330	93.41	0
PACB-20200310-m38	METABAT__91_1-contigs.fa	ERS12167392	74.73	2.2
PACB-20200310-m39	METABAT__215_1-contigs.fa	ERS12167341	59.52	0
PACB-20200310-m4	METABAT__387_1-contigs.fa	ERS12167374	92.76	0
PACB-20200310-m40	METABAT__327_1-contigs.fa	ERS12167358	89.34	0.97
PACB-20200310-m41	METABAT__191_1-contigs.fa	ERS12167332	85	0.43
PACB-20200310-m42	METABAT__275-contigs.fa	ERS12167348	54.72	0
PACB-20200310-m43	METABAT__228_1-contigs.fa	ERS12167344	57.63	0.75
PACB-20200310-m44	METABAT__37_1-contigs.fa	ERS12167370	56.64	0
PACB-20200310-m45	METABAT__134_1-contigs.fa	ERS12167320	81.07	4.7
PACB-20200310-m46	METABAT__170_1-contigs.fa	ERS12167327	74.03	0.32
PACB-20200310-m47	METABAT__59_1-contigs.fa	ERS12167384	75.61	1.83
PACB-20200310-m48	METABAT__99_1-contigs.fa	ERS12167393	83.52	0.44
PACB-20200310-m49	METABAT__358_1-contigs.fa	ERS12167364	93.01	0
PACB-20200310-m5	METABAT__391_1-contigs.fa	ERS12167377	94.08	0
PACB-20200310-m50	METABAT__423_1-contigs.fa	ERS12167379	94.97	0
PACB-20200310-m51	METABAT__65_1-contigs.fa	ERS12167386	77.41	1.58
PACB-20200310-m52	METABAT__79_1-contigs.fa	ERS12167390	98.01	0
PACB-20200310-m53	METABAT__256_1-contigs.fa	ERS12167347	80.88	0.22
PACB-20200310-m54	METABAT__369_1-contigs.fa	ERS12167369	57.77	0.43
PACB-20200310-m55	METABAT__90_1-contigs.fa	ERS12167391	95.58	0.22
PACB-20200310-m56	METABAT__180_1-contigs.fa	ERS12167329	78.54	0.3
PACB-20200310-m57	METABAT__279_1-contigs.fa	ERS12167349	90.55	0.65
PACB-20200310-m58	METABAT__309_1-contigs.fa	ERS12167354	83.12	1.11
PACB-20200310-m59	METABAT__145_1-contigs.fa	ERS12167321	82.66	1.85
PACB-20200310-m6	METABAT__390_1-contigs.fa	ERS12167376	97.5	0
PACB-20200310-m60	METABAT__324_1-contigs.fa	ERS12167357	80.4	1.67
PACB-20200310-m61	METABAT__167_1-contigs.fa	ERS12167325	95	0
PACB-20200310-m62	METABAT__160_1-contigs.fa	ERS12167322	87.22	1.85
PACB-20200310-m63	METABAT__124_1-contigs.fa	ERS12167319	93.47	0.49
PACB-20200310-m64	METABAT__108_1-contigs.fa	ERS12167316	67.63	0.56
PACB-20200310-m65	METABAT__404_1-contigs.fa	ERS12167378	77.21	0.12
PACB-20200310-m66	METABAT__197_1-contigs.fa	ERS12167333	71.15	0
PACB-20200310-m67	METABAT__162-contigs.fa	ERS12167323	51.72	0
PACB-20200310-m68	METABAT__212_1-contigs.fa	ERS12167339	51.44	0.02
PACB-20200310-m69	METABAT__7_1-contigs.fa	ERS12167388	70.87	1.11
PACB-20200310-m7	METABAT__295_1-contigs.fa	ERS12167350	58.52	0.69
PACB-20200310-m70	METABAT__114_1-contigs.fa	ERS12167317	71.51	0.38
PACB-20200310-m71	METABAT__304_1-contigs.fa	ERS12167352	91.31	0.84
PACB-20200310-m72	METABAT__168_1-contigs.fa	ERS12167326	87.09	4.43
PACB-20200310-m73	METABAT__343_1-contigs.fa	ERS12167361	99.32	0
PACB-20200310-m74	METABAT__337-contigs.fa	ERS12167359	58.62	0
PACB-20200310-m75	METABAT__388_1-contigs.fa	ERS12167375	85.6	4
PACB-20200310-m76	METABAT__380_1-contigs.fa	ERS12167372	80	0
PACB-20200310-m77	METABAT__307_1-contigs.fa	ERS12167353	83.2	0
PACB-20200310-m78	METABAT__172_1-contigs.fa	ERS12167328	83.33	0.8
PACB-20200310-m79	METABAT__383_1-contigs.fa	ERS12167373	84.4	0
PACB-20200310-m8	METABAT__225_1-contigs.fa	ERS12167343	84.17	6.21
PACB-20200310-m80	METABAT__368_1-contigs.fa	ERS12167368	80.13	0
PACB-20200310-m9	METABAT__49_1-contigs.fa	ERS12167381	88.1	0.76
PACB-20200414-m1	METABAT__218_1-contigs.fa	ERS12167520	95.3	3.85
PACB-20200414-m10	METABAT__202-contigs.fa	ERS12167516	52.21	0
PACB-20200414-m11	METABAT__164-contigs.fa	ERS12167505	62.87	0
PACB-20200414-m12	METABAT__205_1-contigs.fa	ERS12167518	100	0
PACB-20200414-m13	METABAT__25_1-contigs.fa	ERS12167528	83.62	1.43
PACB-20200414-m14	METABAT__113-contigs.fa	ERS12167491	65.83	0
PACB-20200414-m15	METABAT__89-contigs.fa	ERS12167554	53.64	0.5
PACB-20200414-m16	METABAT__140_1-contigs.fa	ERS12167498	91.91	0
PACB-20200414-m17	METABAT__75_1-contigs.fa	ERS12167548	72.06	1.26
PACB-20200414-m18	METABAT__2_1-contigs.fa	ERS12167514	99.52	0
PACB-20200414-m19	METABAT__43_1-contigs.fa	ERS12167542	97.48	0.54
PACB-20200414-m2	METABAT__120_1-contigs.fa	ERS12167492	67.52	1.28
PACB-20200414-m20	METABAT__22_1-contigs.fa	ERS12167521	98.58	0.11
PACB-20200414-m21	METABAT__277_1-contigs.fa	ERS12167534	96.77	0.54
PACB-20200414-m22	METABAT__271_1-contigs.fa	ERS12167533	98.92	0
PACB-20200414-m23	METABAT__212_1-contigs.fa	ERS12167519	90.32	0
PACB-20200414-m24	METABAT__130_1-contigs.fa	ERS12167496	96.77	0
PACB-20200414-m25	METABAT__235_1-contigs.fa	ERS12167524	90.59	0.54
PACB-20200414-m26	METABAT__239_1-contigs.fa	ERS12167525	65.32	2.69
PACB-20200414-m27	METABAT__111_1-contigs.fa	ERS12167490	62.37	0
PACB-20200414-m28	METABAT__50_1-contigs.fa	ERS12167544	97.76	0.54
PACB-20200414-m29	METABAT__254_1-contigs.fa	ERS12167529	83.58	0
PACB-20200414-m3	METABAT__108_1-contigs.fa	ERS12167488	76.92	0.43
PACB-20200414-m30	METABAT__304_1-contigs.fa	ERS12167538	97.85	0
PACB-20200414-m31	METABAT__39_1-contigs.fa	ERS12167540	98.92	0
PACB-20200414-m32	METABAT__84_1-contigs.fa	ERS12167549	73.48	0
PACB-20200414-m33	METABAT__127_1-contigs.fa	ERS12167495	84.59	1.18
PACB-20200414-m34	METABAT__86_1-contigs.fa	ERS12167551	71.08	0
PACB-20200414-m35	METABAT__220_1-contigs.fa	ERS12167522	89.68	0.95
PACB-20200414-m36	METABAT__311_1-contigs.fa	ERS12167539	95.63	2.46
PACB-20200414-m37	METABAT__15_1-contigs.fa	ERS12167501	93.41	0
PACB-20200414-m38	METABAT__204_1-contigs.fa	ERS12167517	93.29	0.32
PACB-20200414-m39	METABAT__64_1-contigs.fa	ERS12167546	51.69	0
PACB-20200414-m4	METABAT__256_1-contigs.fa	ERS12167530	99.35	0
PACB-20200414-m40	METABAT__229_1-contigs.fa	ERS12167523	90.74	0.95
PACB-20200414-m41	METABAT__168_1-contigs.fa	ERS12167506	58.63	0
PACB-20200414-m42	METABAT__189_1-contigs.fa	ERS12167510	62.58	0.44
PACB-20200414-m43	METABAT__152_1-contigs.fa	ERS12167502	75.98	0.44
PACB-20200414-m44	METABAT__103_1-contigs.fa	ERS12167486	62.66	0.1
PACB-20200414-m45	METABAT__269_1-contigs.fa	ERS12167531	99.35	0
PACB-20200414-m46	METABAT__162_1-contigs.fa	ERS12167504	57.11	0
PACB-20200414-m47	METABAT__123_1-contigs.fa	ERS12167493	68.84	0.03
PACB-20200414-m48	METABAT__198_1-contigs.fa	ERS12167513	93.09	2.62
PACB-20200414-m49	METABAT__41_1-contigs.fa	ERS12167541	95.8	1.75
PACB-20200414-m5	METABAT__85_1-contigs.fa	ERS12167550	59.46	0
PACB-20200414-m50	METABAT__292_1-contigs.fa	ERS12167535	98.02	0
PACB-20200414-m51	METABAT__141_1-contigs.fa	ERS12167499	62.67	0.97
PACB-20200414-m52	METABAT__30_1-contigs.fa	ERS12167537	88.68	0.95
PACB-20200414-m53	METABAT__63_1-contigs.fa	ERS12167545	93.31	0.14
PACB-20200414-m54	METABAT__104_1-contigs.fa	ERS12167487	85.03	0.44
PACB-20200414-m55	METABAT__169_1-contigs.fa	ERS12167507	77.61	0.68
PACB-20200414-m56	METABAT__248_1-contigs.fa	ERS12167527	77.15	1.11
PACB-20200414-m57	METABAT__270_1-contigs.fa	ERS12167532	57.01	0.37
PACB-20200414-m58	METABAT__124_1-contigs.fa	ERS12167494	52.96	0.37
PACB-20200414-m59	METABAT__142_1-contigs.fa	ERS12167500	84.14	1.48
PACB-20200414-m6	METABAT__69_1-contigs.fa	ERS12167547	95.08	0
PACB-20200414-m60	METABAT__11_1-contigs.fa	ERS12167489	94.17	0.74
PACB-20200414-m61	METABAT__136_1-contigs.fa	ERS12167497	83.15	0.22
PACB-20200414-m62	METABAT__190_1-contigs.fa	ERS12167511	93.06	1.3
PACB-20200414-m63	METABAT__243_1-contigs.fa	ERS12167526	59.26	0
PACB-20200414-m64	METABAT__5_1-contigs.fa	ERS12167543	52.01	0
PACB-20200414-m65	METABAT__175_1-contigs.fa	ERS12167509	62.34	2.31
PACB-20200414-m66	METABAT__174_1-contigs.fa	ERS12167508	56.73	0.68
PACB-20200414-m67	METABAT__161_1-contigs.fa	ERS12167503	98.65	1.35
PACB-20200414-m68	METABAT__90-contigs.fa	ERS12167555	53.45	0
PACB-20200414-m69	METABAT__94_1-contigs.fa	ERS12167556	91.85	0
PACB-20200414-m7	METABAT__194_1-contigs.fa	ERS12167512	60.53	0.89
PACB-20200414-m70	METABAT__201_1-contigs.fa	ERS12167515	74.4	0
PACB-20200414-m71	METABAT__88_1-contigs.fa	ERS12167553	82.62	0
PACB-20200414-m8	METABAT__87_1-contigs.fa	ERS12167552	85.85	2.85
PACB-20200414-m9	METABAT__3_1-contigs.fa	ERS12167536	94.39	0.73
PACB-20200430-m1	METABAT__100_1-contigs.fa	ERS12167649	57.26	0
PACB-20200430-m10	METABAT__33_1-contigs.fa	ERS12167668	68.22	0
PACB-20200430-m11	METABAT__28_1-contigs.fa	ERS12167665	100	0
PACB-20200430-m12	METABAT__132_1-contigs.fa	ERS12167655	96.81	0
PACB-20200430-m13	METABAT__51_1-contigs.fa	ERS12167673	54.7	0
PACB-20200430-m14	METABAT__87_1-contigs.fa	ERS12167681	97.94	0.56
PACB-20200430-m15	METABAT__89-contigs.fa	ERS12167683	57.89	0
PACB-20200430-m16	METABAT__88_1-contigs.fa	ERS12167682	98.88	0.56
PACB-20200430-m17	METABAT__30_1-contigs.fa	ERS12167666	91.14	0.33
PACB-20200430-m18	METABAT__60_1-contigs.fa	ERS12167676	71.73	1.81
PACB-20200430-m19	METABAT__42_1-contigs.fa	ERS12167670	61.37	1.16
PACB-20200430-m2	METABAT__53_1-contigs.fa	ERS12167674	75.21	1.28
PACB-20200430-m20	METABAT__50_1-contigs.fa	ERS12167672	99.26	0
PACB-20200430-m21	METABAT__67_1-contigs.fa	ERS12167678	86.34	1.16
PACB-20200430-m22	METABAT__141_1-contigs.fa	ERS12167657	70.04	0.35
PACB-20200430-m23	METABAT__47_1-contigs.fa	ERS12167671	94.41	0.38
PACB-20200430-m24	METABAT__76_1-contigs.fa	ERS12167679	53.49	0.38
PACB-20200430-m25	METABAT__127_1-contigs.fa	ERS12167653	68.28	0
PACB-20200430-m26	METABAT__23-contigs.fa	ERS12167663	80.13	0
PACB-20200430-m27	METABAT__121_1-contigs.fa	ERS12167652	98.92	0
PACB-20200430-m28	METABAT__17_1-contigs.fa	ERS12167661	82.43	0
PACB-20200430-m29	METABAT__61_1-contigs.fa	ERS12167677	98.94	0.48
PACB-20200430-m3	METABAT__31_1-contigs.fa	ERS12167667	61.27	0.63
PACB-20200430-m30	METABAT__16_1-contigs.fa	ERS12167660	84.58	0
PACB-20200430-m31	METABAT__114_1-contigs.fa	ERS12167650	98.17	0.81
PACB-20200430-m32	METABAT__145_1-contigs.fa	ERS12167658	89.82	0.22
PACB-20200430-m33	METABAT__78_1-contigs.fa	ERS12167680	62.36	0.24
PACB-20200430-m34	METABAT__59_1-contigs.fa	ERS12167675	88.71	0.43
PACB-20200430-m35	METABAT__25-contigs.fa	ERS12167664	62.07	0
PACB-20200430-m36	METABAT__129_1-contigs.fa	ERS12167654	66.86	0.72
PACB-20200430-m4	METABAT__99_1-contigs.fa	ERS12167684	88.86	1.98
PACB-20200430-m5	METABAT__120_1-contigs.fa	ERS12167651	91.68	0
PACB-20200430-m6	METABAT__21_1-contigs.fa	ERS12167662	99.19	2.16
PACB-20200430-m7	METABAT__41_1-contigs.fa	ERS12167669	97.11	0
PACB-20200430-m8	METABAT__135_1-contigs.fa	ERS12167656	97.19	0
PACB-20200430-m9	METABAT__148_1-contigs.fa	ERS12167659	95.87	0
PACB-20200506-m1	METABAT__217_1-contigs.fa	ERS12167785	96.08	3.85
PACB-20200506-m10	METABAT__134_1-contigs.fa	ERS12167770	59.74	0.33
PACB-20200506-m11	METABAT__246_1-contigs.fa	ERS12167791	53.3	0
PACB-20200506-m12	METABAT__305-contigs.fa	ERS12167808	53.45	0
PACB-20200506-m13	METABAT__103_1-contigs.fa	ERS12167761	94.06	2.29
PACB-20200506-m14	METABAT__278-contigs.fa	ERS12167803	53.86	0.37
PACB-20200506-m15	METABAT__310_1-contigs.fa	ERS12167809	50.37	0
PACB-20200506-m16	METABAT__337_1-contigs.fa	ERS12167814	55.51	0
PACB-20200506-m17	METABAT__60_1-contigs.fa	ERS12167820	93.01	0.71
PACB-20200506-m18	METABAT__191_1-contigs.fa	ERS12167780	63	0.64
PACB-20200506-m19	METABAT__264_1-contigs.fa	ERS12167798	98.32	0.67
PACB-20200506-m2	METABAT__190_1-contigs.fa	ERS12167779	76.92	1.28
PACB-20200506-m20	METABAT__36_1-contigs.fa	ERS12167816	97.15	0.95
PACB-20200506-m21	METABAT__8_1-contigs.fa	ERS12167823	98.88	4.92
PACB-20200506-m22	METABAT__16_1-contigs.fa	ERS12167773	59.12	1.17
PACB-20200506-m23	METABAT__127_1-contigs.fa	ERS12167769	87.5	0.69
PACB-20200506-m24	METABAT__236_1-contigs.fa	ERS12167790	85.42	0
PACB-20200506-m25	METABAT__320_1-contigs.fa	ERS12167812	80.06	0.35
PACB-20200506-m26	METABAT__248_1-contigs.fa	ERS12167792	72.32	0.57
PACB-20200506-m27	METABAT__251_1-contigs.fa	ERS12167793	82.97	0.76
PACB-20200506-m28	METABAT__313-contigs.fa	ERS12167810	67.22	0.22
PACB-20200506-m29	METABAT__145_1-contigs.fa	ERS12167771	99.46	0
PACB-20200506-m3	METABAT__43_1-contigs.fa	ERS12167817	95.77	0.3
PACB-20200506-m30	METABAT__207_1-contigs.fa	ERS12167781	53.23	0.54
PACB-20200506-m31	METABAT__34_1-contigs.fa	ERS12167815	51.48	0
PACB-20200506-m32	METABAT__261_1-contigs.fa	ERS12167797	97.67	0
PACB-20200506-m33	METABAT__265_1-contigs.fa	ERS12167799	95.7	2.88
PACB-20200506-m34	METABAT__267_1-contigs.fa	ERS12167801	80.23	0.29
PACB-20200506-m35	METABAT__290_1-contigs.fa	ERS12167805	98.92	0.27
PACB-20200506-m36	METABAT__169_1-contigs.fa	ERS12167774	97.31	0
PACB-20200506-m37	METABAT__252_1-contigs.fa	ERS12167794	84.15	1.09
PACB-20200506-m38	METABAT__112_1-contigs.fa	ERS12167763	50.09	0
PACB-20200506-m39	METABAT__181_1-contigs.fa	ERS12167776	68.58	1.09
PACB-20200506-m4	METABAT__226_1-contigs.fa	ERS12167787	60.36	0
PACB-20200506-m40	METABAT__209_1-contigs.fa	ERS12167783	73.58	0
PACB-20200506-m41	METABAT__325_1-contigs.fa	ERS12167813	67.03	0.44
PACB-20200506-m42	METABAT__115_1-contigs.fa	ERS12167765	88.43	0.87
PACB-20200506-m43	METABAT__260_1-contigs.fa	ERS12167796	64.11	0.1
PACB-20200506-m44	METABAT__108_1-contigs.fa	ERS12167762	76.69	0.48
PACB-20200506-m45	METABAT__283_1-contigs.fa	ERS12167804	50	0
PACB-20200506-m46	METABAT__184-contigs.fa	ERS12167777	54.93	0.96
PACB-20200506-m47	METABAT__48_1-contigs.fa	ERS12167818	83.79	0.72
PACB-20200506-m48	METABAT__230_1-contigs.fa	ERS12167788	94.61	0.72
PACB-20200506-m49	METABAT__70_1-contigs.fa	ERS12167822	92.55	0.81
PACB-20200506-m5	METABAT__118_1-contigs.fa	ERS12167767	93.69	1.19
PACB-20200506-m50	METABAT__89_1-contigs.fa	ERS12167824	57.68	0
PACB-20200506-m51	METABAT__274_1-contigs.fa	ERS12167802	96.3	1.46
PACB-20200506-m52	METABAT__54_1-contigs.fa	ERS12167819	68.38	0
PACB-20200506-m53	METABAT__100_1-contigs.fa	ERS12167760	95.12	0.44
PACB-20200506-m54	METABAT__259_1-contigs.fa	ERS12167795	72.49	0.54
PACB-20200506-m55	METABAT__116_1-contigs.fa	ERS12167766	90.92	0.43
PACB-20200506-m56	METABAT__113_1-contigs.fa	ERS12167764	89.24	1.17
PACB-20200506-m57	METABAT__17_1-contigs.fa	ERS12167775	97.96	0
PACB-20200506-m58	METABAT__93_1-contigs.fa	ERS12167825	67.14	0.37
PACB-20200506-m59	METABAT__120_1-contigs.fa	ERS12167768	85.93	2.22
PACB-20200506-m6	METABAT__294_1-contigs.fa	ERS12167806	79.55	0
PACB-20200506-m60	METABAT__211_1-contigs.fa	ERS12167784	53.89	0
PACB-20200506-m61	METABAT__234_1-contigs.fa	ERS12167789	95.56	0.77
PACB-20200506-m62	METABAT__208_1-contigs.fa	ERS12167782	93.19	1.91
PACB-20200506-m63	METABAT__266_1-contigs.fa	ERS12167800	96.2	1.3
PACB-20200506-m64	METABAT__318_1-contigs.fa	ERS12167811	55.16	0
PACB-20200506-m65	METABAT__219_1-contigs.fa	ERS12167786	65.1	0.93
PACB-20200506-m66	METABAT__30_1-contigs.fa	ERS12167807	91.89	0
PACB-20200506-m67	METABAT__159_1-contigs.fa	ERS12167772	81.6	0
PACB-20200506-m7	METABAT__98_1-contigs.fa	ERS12167826	76.22	1.62
PACB-20200506-m8	METABAT__64_1-contigs.fa	ERS12167821	97.11	0.33
PACB-20200506-m9	METABAT__187_1-contigs.fa	ERS12167778	82.9	1.01
